# Supplementary material for: Integrative analysis of epigenetics data identifies gene-specific regulatory elements
Source: Nucleic Acids Res. 2021 Sep 11;49(18):10397–418. doi: 10.1093/nar/gkab798 (PMC8501997; doi:10.1093/nar/gkab798)
Supplement: gkab798_Supplemental_Files [file gkab798_supplemental_files.zip]

Archive with 2 entries (2 files):
- STITCHIT_Supplement_NAR.pdf
- Supplementary_Table_7.xlsx
