# Supplementary material for: Integrative analysis of epigenetics data identifies gene-specific regulatory elements
Source: Nucleic Acids Res. 2021 Sep 11;49(18):10397–418. doi: 10.1093/nar/gkab798 (PMC8501997; doi:10.1093/nar/gkab798)
Supplement: gkab798_Supplemental_Files [file gkab798_supplemental_files.zip › Supplementary_Table_7.xlsx]

## Sheet: GWAS Blueprint
GWAS Chr	GWAS Pos	GWAS Pos	Enhancer chr	Enhancer start	Enhancer end	Target Gene ID	Reg. Coef	OLS p-Value
chr10	100186276	100186277	chr10	100186204	100186403	ENSG00000107566	-0.34874	0.0458338
chr10	100186276	100186277	chr10	100186206	100186405	ENSG00000236308	-0.155396	0.632881
chr10	100289222	100289223	chr10	100289154	100289393	ENSG00000107593	-0.173903	0.164844
chr10	100542700	100542701	chr10	100542000	100542739	ENSG00000166136	0.0652213	0.685979
chr10	102053377	102053378	chr10	102053350	102054389	ENSG00000166189	0.104948	0.463568
chr10	102082608	102082609	chr10	102082476	102082955	ENSG00000224302	-0.106037	0.531795
chr10	102142302	102142303	chr10	102142254	102142443	ENSG00000148840	-0.11016	0.418233
chr10	102567827	102567828	chr10	102567797	102567946	ENSG00000228657	-0.0570683	0.751191
chr10	102787871	102787872	chr10	102787759	102787898	ENSG00000252994	-0.298772	0.140814
chr10	102805443	102805444	chr10	102805149	102805798	ENSG00000252994	-0.0815996	0.588927
chr10	102835491	102835492	chr10	102835353	102835552	ENSG00000166275	-0.350199	0.0501726
chr10	102852578	102852579	chr10	102852516	102853795	ENSG00000214435	-0.479902	0.374473
chr10	102856906	102856907	chr10	102856516	102857595	ENSG00000214435	-0.167384	0.885708
chr10	102869116	102869117	chr10	102868896	102869255	ENSG00000214435	0.43755	0.364177
chr10	102869116	102869117	chr10	102868851	102869250	ENSG00000283337	0.0435055	0.813298
chr10	102869254	102869255	chr10	102868896	102869255	ENSG00000214435	0.43755	0.364177
chr10	102876898	102876899	chr10	102876516	102877205	ENSG00000214435	0.128678	0.727413
chr10	102878723	102878724	chr10	102878516	102879345	ENSG00000214435	0.656326	0.390744
chr10	102900247	102900248	chr10	102900045	102900254	ENSG00000272912	-0.162414	0.461205
chr10	103390184	103390185	chr10	103390041	103390300	ENSG00000173915	-0.0981261	0.690077
chr10	103630585	103630586	chr10	103630449	103630598	ENSG00000273108	0.242915	0.0255213
chr10	104445317	104445318	chr10	104445254	104445443	ENSG00000120051	-0.238058	0.142118
chr10	110246728	110246729	chr10	110246064	110247243	ENSG00000214067	-0.146668	0.309437
chr10	1110225	1110226	chr10	1110198	1110357	ENSG00000047056	1.35719	0.330323
chr10	112391369	112391370	chr10	112391303	112391502	ENSG00000232934	-0.10222	0.539606
chr10	112628513	112628514	chr10	112628450	112629049	ENSG00000264763	0.00579794	0.977862
chr10	112951996	112951997	chr10	112951946	112952105	ENSG00000233547	1.20963	0.408521
chr10	112996282	112996283	chr10	112996096	112996475	ENSG00000227560	-0.0366595	0.781726
chr10	114054633	114054634	chr10	114054606	114054795	ENSG00000043591	-0.295129	0.0405686
chr10	119906261	119906262	chr10	119905711	119906300	ENSG00000107651	-0.0215007	0.876819
chr10	122427198	122427199	chr10	122427196	122427605	ENSG00000107679	0.168454	0.148181
chr10	122459759	122459760	chr10	122459696	122459795	ENSG00000107679	0.188618	0.227382
chr10	12260608	12260609	chr10	12260555	12260654	ENSG00000151465	-0.471357	0.00464969
chr10	12261814	12261815	chr10	12261145	12261844	ENSG00000151465	0.283001	0.0819098
chr10	122754622	122754623	chr10	122754429	122754848	ENSG00000176584	0.0999992	0.270464
chr10	124456270	124456271	chr10	124456054	124456453	ENSG00000107902	0.0205466	0.828454
chr10	124749450	124749451	chr10	124749356	124749895	ENSG00000199466	0.154583	0.200764
chr10	125008303	125008304	chr10	125007783	125008602	ENSG00000264572	-0.111755	0.514978
chr10	125009251	125009252	chr10	125009003	125009352	ENSG00000264572	0.0901018	0.446648
chr10	12633062	12633063	chr10	12632598	12633547	ENSG00000283699	0.152236	0.620037
chr10	12660570	12660571	chr10	12660138	12661547	ENSG00000283699	0.145872	0.630475
chr10	131961871	131961872	chr10	131961240	131961949	ENSG00000273521	0.0720476	0.714508
chr10	132391851	132391852	chr10	132391708	132392167	ENSG00000171813	0.0567992	0.643778
chr10	133359290	133359291	chr10	133358906	133359645	ENSG00000265395	0.352248	0.0433005
chr10	133370917	133370918	chr10	133370556	133371005	ENSG00000265395	-0.130683	0.429759
chr10	133411351	133411352	chr10	133411246	133411355	ENSG00000203772	0.0905719	0.413761
chr10	13564490	13564491	chr10	13564257	13564596	ENSG00000165630	-0.014129	0.918513
chr10	13571612	13571613	chr10	13570447	13571926	ENSG00000165630	0.0900806	0.643425
chr10	15087403	15087404	chr10	15087227	15087456	ENSG00000152463	0.0273985	0.837118
chr10	15087403	15087404	chr10	15087354	15087503	ENSG00000152465	0.122653	0.318588
chr10	17146642	17146643	chr10	17146336	17146655	ENSG00000273153	-0.230251	0.0058157
chr10	17218291	17218292	chr10	17218249	17218498	ENSG00000229124	0.170991	0.304685
chr10	17218291	17218292	chr10	17218205	17218324	ENSG00000234961	0.109505	0.722854
chr10	17982929	17982930	chr10	17982896	17983455	ENSG00000226083	0.0881456	0.514021
chr10	18236241	18236242	chr10	18235897	18237126	ENSG00000235020	0.0248802	0.878574
chr10	19726478	19726479	chr10	19725328	19727327	ENSG00000233968	0.266377	0.0439449
chr10	21541175	21541176	chr10	21541095	21541244	ENSG00000078403	0.240315	0.345558
chr10	21744013	21744014	chr10	21743675	21745394	ENSG00000078403	0.385734	0.161818
chr10	22205214	22205215	chr10	22205074	22205603	ENSG00000260205	-0.297562	0.0738687
chr10	26722183	26722184	chr10	26721752	26722201	ENSG00000234788	0.109225	0.552449
chr10	26722183	26722184	chr10	26721795	26722204	ENSG00000235843	0.156955	0.498372
chr10	27736842	27736843	chr10	27736606	27736855	ENSG00000230500	-0.0311841	0.799069
chr10	28510943	28510944	chr10	28510403	28511302	ENSG00000095787	-0.237209	0.0819287
chr10	28567890	28567891	chr10	28567493	28568402	ENSG00000095787	0.187294	0.190406
chr10	29523673	29523674	chr10	29522004	29524003	ENSG00000207612	-0.465747	0.0019135
chr10	30439172	30439173	chr10	30438937	30439196	ENSG00000107968	0.0905654	0.364316
chr10	30812814	30812815	chr10	30812548	30812827	ENSG00000272914	0.0258782	0.937452
chr10	32190421	32190422	chr10	32189953	32190592	ENSG00000217094	-0.18478	0.236764
chr10	35098010	35098011	chr10	35096598	35098597	ENSG00000266228	0.194505	0.265722
chr10	35177257	35177258	chr10	35176351	35177790	ENSG00000095794	0.11907	0.628469
chr10	35629304	35629305	chr10	35629200	35629549	ENSG00000177291	0.114119	0.414949
chr10	35629304	35629305	chr10	35629205	35629484	ENSG00000273312	0.0814777	0.49459
chr10	38105004	38105005	chr10	38104006	38105055	ENSG00000226086	0.0610626	0.70973
chr10	42507600	42507601	chr10	42507600	42507799	ENSG00000234420	-0.0642945	0.37771
chr10	43147362	43147363	chr10	43147196	43147485	ENSG00000169826	0.0994751	0.208576
chr10	45058281	45058282	chr10	45057602	45058301	ENSG00000226937	-0.00264776	0.97436
chr10	45459616	45459617	chr10	45459176	45459945	ENSG00000012779	0.0383504	0.837617
chr10	48491914	48491915	chr10	48491525	48492004	ENSG00000248682	0.134971	0.281084
chr10	48889774	48889775	chr10	48888803	48889852	ENSG00000165383	-0.10393	0.69501
chr10	50258722	50258723	chr10	50258698	50258797	ENSG00000188611	0.0650973	0.61047
chr10	5727864	5727865	chr10	5727838	5729297	ENSG00000108021	0.289885	0.372378
chr10	5752689	5752690	chr10	5752223	5752852	ENSG00000057608	-0.194973	0.16005
chr10	5752689	5752690	chr10	5752004	5753173	ENSG00000226647	0.0290661	0.770919
chr10	5765580	5765581	chr10	5765351	5766050	ENSG00000270427	-0.00723171	0.965195
chr10	58405060	58405061	chr10	58404802	58405451	ENSG00000108064	0.0794033	0.668584
chr10	59709780	59709781	chr10	59709761	59709900	ENSG00000165449	0.60861	0.0589635
chr10	5985758	5985759	chr10	5985749	5986148	ENSG00000134470	-0.160488	0.523697
chr10	6027930	6027931	chr10	6027848	6028757	ENSG00000229664	0.143649	0.26152
chr10	6028576	6028577	chr10	6027848	6028757	ENSG00000229664	0.143649	0.26152
chr10	6039267	6039268	chr10	6038849	6039398	ENSG00000134460	0.0683584	0.548653
chr10	6056861	6056862	chr10	6056848	6056977	ENSG00000229664	0.0241094	0.835363
chr10	6066377	6066378	chr10	6066349	6066448	ENSG00000134460	0.114333	0.17189
chr10	6079322	6079323	chr10	6078149	6079548	ENSG00000134460	0.145347	0.095211
chr10	6087680	6087681	chr10	6087597	6087746	ENSG00000134453	-0.225516	0.543522
chr10	61403181	61403182	chr10	61403103	61403202	ENSG00000196932	-0.0741523	0.51165
chr10	61764833	61764834	chr10	61764551	61765100	ENSG00000183346	0.319486	0.332698
chr10	62781559	62781560	chr10	62781552	62781751	ENSG00000238280	0.110087	0.266516
chr10	63118358	63118359	chr10	63118247	63118846	ENSG00000148572	0.112253	0.690612
chr10	63156891	63156892	chr10	63156547	63157896	ENSG00000148572	-0.711559	0.0996679
chr10	63349742	63349743	chr10	63349607	63349846	ENSG00000221063	0.22248	0.156815
chr10	63374062	63374063	chr10	63373957	63374256	ENSG00000221063	0.19157	0.32237
chr10	63379150	63379151	chr10	63379005	63379154	ENSG00000270421	-0.182985	0.173999
chr10	63379150	63379151	chr10	63379097	63379246	ENSG00000221063	-0.0411056	0.77147
chr10	63555637	63555638	chr10	63555553	63555952	ENSG00000165476	0.0868162	0.464671
chr10	68441354	68441355	chr10	68440900	68441559	ENSG00000234806	0.148965	0.113571
chr10	69124931	69124932	chr10	69124902	69125051	ENSG00000122958	0.585934	0.00806918
chr10	69215316	69215317	chr10	69215302	69215501	ENSG00000156502	0.130072	0.588274
chr10	69572448	69572449	chr10	69571957	69572596	ENSG00000236154	0.112665	0.3929
chr10	69692529	69692530	chr10	69692349	69692848	ENSG00000235645	0.22752	0.0734906
chr10	70120545	70120546	chr10	70119223	70120552	ENSG00000042286	-0.0213545	0.840848
chr10	71760875	71760876	chr10	71760802	71761651	ENSG00000214688	0.209106	0.611819
chr10	71760875	71760876	chr10	71760799	71762048	ENSG00000107738	-0.141033	0.464659
chr10	71964198	71964199	chr10	71964195	71964404	ENSG00000122863	2.16159	0.113154
chr10	72040947	72040948	chr10	72040805	72041254	ENSG00000107742	-0.0223076	0.735509
chr10	72089881	72089882	chr10	72089305	72089904	ENSG00000107742	0.0716739	0.435305
chr10	72276671	72276672	chr10	72275950	72276699	ENSG00000168209	0.0798588	0.467166
chr10	73898591	73898592	chr10	73898507	73898746	ENSG00000122861	0.356744	0.260756
chr10	75538851	75538852	chr10	75538748	75539457	ENSG00000207583	-0.190923	0.12772
chr10	7799848	7799849	chr10	7799129	7801008	ENSG00000165629	0.0338521	0.843542
chr10	79357481	79357482	chr10	79357249	79357648	ENSG00000108179	0.160548	0.216654
chr10	79379069	79379070	chr10	79378948	79379327	ENSG00000235426	0.152938	0.354824
chr10	79425558	79425559	chr10	79425328	79425957	ENSG00000235426	0.187771	0.26444
chr10	79945677	79945678	chr10	79945213	79945952	ENSG00000273372	0.0097378	0.937027
chr10	79947217	79947218	chr10	79946740	79948739	ENSG00000133661	0.0758428	0.623494
chr10	8059964	8059965	chr10	8059904	8060153	ENSG00000107485	-0.0609009	0.661973
chr10	8060309	8060310	chr10	8060154	8060503	ENSG00000107485	0.266341	0.120076
chr10	8407928	8407929	chr10	8407860	8408199	ENSG00000226990	0.203548	0.304829
chr10	8408126	8408127	chr10	8407860	8408199	ENSG00000226990	0.203548	0.304829
chr10	8422242	8422243	chr10	8422150	8422859	ENSG00000226990	0.26418	0.20471
chr10	87844975	87844976	chr10	87844952	87845051	ENSG00000138138	-0.0713144	0.558421
chr10	88990206	88990207	chr10	88990102	88990251	ENSG00000026103	-0.304163	0.616078
chr10	89002619	89002620	chr10	89001950	89003369	ENSG00000275693	0.363822	0.0260329
chr10	92648450	92648451	chr10	92648044	92649443	ENSG00000264313	0.066931	0.628303
chr10	93079885	93079886	chr10	93079805	93079944	ENSG00000095596	0.155481	0.386161
chr10	93085279	93085280	chr10	93085195	93085304	ENSG00000095596	0.264696	0.0438252
chr10	93660628	93660629	chr10	93660003	93660882	ENSG00000148690	0.35499	0.335021
chr10	93715597	93715598	chr10	93715403	93715702	ENSG00000148690	-0.109981	0.670573
chr10	93717593	93717594	chr10	93717593	93717702	ENSG00000148690	0.689603	0.167127
chr10	94310618	94310619	chr10	94310396	94310655	ENSG00000173145	0.0858987	0.61716
chr10	94462696	94462697	chr10	94461504	94462903	ENSG00000108239	0.101891	0.27205
chr10	97286133	97286134	chr10	97286012	97286501	ENSG00000231398	0.165882	0.600882
chr10	97314230	97314231	chr10	97313497	97314346	ENSG00000181274	0.0899817	0.412036
chr10	97314230	97314231	chr10	97313257	97314266	ENSG00000165879	0.19723	0.158368
chr10	97376646	97376647	chr10	97376495	97376654	ENSG00000231970	-0.240391	0.32485
chr10	97384397	97384398	chr10	97384197	97384496	ENSG00000231508	0.00279767	0.981359
chr10	97705109	97705110	chr10	97705053	97705552	ENSG00000155254	0.117862	0.351953
chr10	97877821	97877822	chr10	97877449	97878298	ENSG00000155265	-0.0252098	0.795404
chr10	99418299	99418300	chr10	99418191	99418500	ENSG00000224934	-0.0980043	0.519372
chr10	99605556	99605557	chr10	99605522	99605651	ENSG00000155287	0.193526	0.291852
chr1	101236803	101236804	chr1	101236458	101236847	ENSG00000170989	0.146596	0.462733
chr1	101236992	101236993	chr1	101236848	101237047	ENSG00000170989	0.169544	0.184427
chr1	101236992	101236993	chr1	101236848	101237047	ENSG00000260940	0.179996	0.338628
chr1	101777361	101777362	chr1	101777248	101777647	ENSG00000226715	0.081745	0.275379
chr1	10211630	10211631	chr1	10211545	10211654	ENSG00000054523	-1.15309	0.273205
chr1	10297748	10297749	chr1	10297596	10297965	ENSG00000199562	-0.101881	0.475873
chr1	10325413	10325414	chr1	10324605	10325464	ENSG00000264501	-0.0835829	0.679828
chr1	10391742	10391743	chr1	10391592	10393591	ENSG00000142657	0.316168	0.152152
chr1	108200437	108200438	chr1	108200296	108200455	ENSG00000085491	0.911953	0.0883494
chr1	108202312	108202313	chr1	108202096	108202895	ENSG00000085491	0.124623	0.470306
chr1	108887438	108887439	chr1	108887400	108887749	ENSG00000121957	0.00274299	0.973887
chr1	109274570	109274571	chr1	109274556	109274655	ENSG00000134222	-0.22744	0.0572758
chr1	109279544	109279545	chr1	109279499	109279598	ENSG00000143126	0.227039	0.0338713
chr1	109498058	109498059	chr1	109498045	109498154	ENSG00000181754	0.0286996	0.658667
chr1	109540264	109540265	chr1	109539452	109540701	ENSG00000156097	0.0765927	0.731516
chr1	109680280	109680281	chr1	109680251	109680850	ENSG00000168765	-0.197435	0.109486
chr1	109995242	109995243	chr1	109995046	109995455	ENSG00000168710	0.547221	0.126648
chr11	102530902	102530903	chr11	102530648	102530907	ENSG00000137673	0.07759	0.713524
chr11	102820688	102820689	chr11	102820658	102821967	ENSG00000255282	0.125245	0.353375
chr11	102820751	102820752	chr11	102820658	102821967	ENSG00000255282	0.125245	0.353375
chr11	102821364	102821365	chr11	102820658	102821967	ENSG00000255282	0.125245	0.353375
chr11	102857881	102857882	chr11	102856898	102857967	ENSG00000255282	0.0126752	0.93087
chr11	10321164	10321165	chr11	10320997	10321246	ENSG00000254554	-0.026204	0.862537
chr1	110414157	110414158	chr1	110413449	110414248	ENSG00000134248	-0.0254183	0.930222
chr11	104955877	104955878	chr11	104955866	104956195	ENSG00000196954	-0.204402	0.0500056
chr11	10647681	10647682	chr11	10647601	10647750	ENSG00000072952	0.276987	0.0911062
chr11	108326169	108326170	chr11	108325519	108327298	ENSG00000166323	0.0864357	0.545298
chr11	111300984	111300985	chr11	111300947	111301056	ENSG00000196167	0.331856	0.000578281
chr11	111540883	111540884	chr11	111540745	111540904	ENSG00000183644	0.164509	0.176902
chr11	111765903	111765904	chr11	111765896	111766095	ENSG00000258529	-0.408289	0.0818711
chr1	111190089	111190090	chr1	111189951	111190200	ENSG00000064886	0.112128	0.250169
chr11	112180446	112180447	chr11	112180153	112180752	ENSG00000214264	0.116593	0.339575
chr11	112193708	112193709	chr11	112192553	112193772	ENSG00000214264	0.0624972	0.609635
chr11	112239368	112239369	chr11	112239326	112241325	ENSG00000243930	-0.00803347	0.957452
chr1	111350283	111350284	chr1	111350148	111351097	ENSG00000173947	-0.0783149	0.676517
chr11	114516108	114516109	chr11	114515949	114516128	ENSG00000238724	-0.0952584	0.396113
chr11	115620719	115620720	chr11	115620603	115620752	ENSG00000260254	0.089826	0.568754
chr11	116753987	116753988	chr11	116753900	116753999	ENSG00000137656	0.110118	0.50962
chr11	116763146	116763147	chr11	116762949	116763148	ENSG00000226645	0.0132678	0.914378
chr11	116783719	116783720	chr11	116783149	116783758	ENSG00000226645	0.0872871	0.471207
chr11	116786845	116786846	chr11	116786549	116786998	ENSG00000226645	0.0229077	0.820899
chr11	116790676	116790677	chr11	116790389	116790948	ENSG00000226645	0.119399	0.505351
chr11	116813312	116813313	chr11	116813201	116814600	ENSG00000118137	0.00258265	0.983332
chr11	116830953	116830954	chr11	116830901	116831200	ENSG00000118137	0.338785	0.0157608
chr11	116831646	116831647	chr11	116831401	116832750	ENSG00000118137	-0.00516877	0.978106
chr11	116855332	116855333	chr11	116855201	116855700	ENSG00000118137	0.0264009	0.844869
chr11	117126045	117126046	chr11	117125451	117126500	ENSG00000254678	-0.0158625	0.909812
chr11	117133033	117133034	chr11	117132891	117133050	ENSG00000254678	0.0618203	0.721415
chr11	117166645	117166646	chr11	117166603	117166852	ENSG00000149577	-0.0463095	0.674319
chr11	117183243	117183244	chr11	117183157	117183266	ENSG00000168092	0.0736085	0.537912
chr11	117183243	117183244	chr11	117182957	117183336	ENSG00000160613	-0.0435083	0.685266
chr11	117220893	117220894	chr11	117220705	117221244	ENSG00000167257	-0.398912	0.186897
chr11	118254910	118254911	chr11	118254903	118255652	ENSG00000149573	-0.0529233	0.705369
chr11	118280614	118280615	chr11	118280605	118281294	ENSG00000198851	0.0389361	0.613904
chr11	118444134	118444135	chr11	118442554	118444153	ENSG00000167283	-0.160662	0.371613
chr11	118606652	118606653	chr11	118605898	118606987	ENSG00000207185	-0.471766	0.00813263
chr11	119042344	119042345	chr11	119042099	119042348	ENSG00000149428	-0.0742739	0.579892
chr11	119159139	119159140	chr11	119158908	119159567	ENSG00000160703	-0.441731	0.00614015
chr11	119190254	119190255	chr11	119190048	119190347	ENSG00000248712	0.702309	0.00070349
chr1	11193627	11193628	chr1	11193301	11193650	ENSG00000171819	1.65394	0.609972
chr11	119749203	119749204	chr11	119749008	119749597	ENSG00000110400	-0.519603	0.000772977
chr11	120169734	120169735	chr11	120169705	120169754	ENSG00000137699	0.126544	0.54782
chr11	12026851	12026852	chr11	12026745	12026854	ENSG00000254486	0.0293977	0.864176
chr11	120341892	120341893	chr11	120341849	120341958	ENSG00000181264	0.181514	0.0727826
chr11	120399461	120399462	chr11	120399054	120399803	ENSG00000196914	-0.0969447	0.47954
chr11	120399540	120399541	chr11	120399054	120399803	ENSG00000196914	-0.0969447	0.47954
chr11	120399544	120399545	chr11	120399054	120399803	ENSG00000196914	-0.0969447	0.47954
chr11	120454839	120454840	chr11	120454494	120454853	ENSG00000196914	0.126534	0.214915
chr11	120454850	120454851	chr11	120454494	120454853	ENSG00000196914	0.126534	0.214915
chr11	12049118	12049119	chr11	12049049	12049248	ENSG00000254991	0.196734	0.683237
chr11	12050956	12050957	chr11	12050899	12051048	ENSG00000254991	-0.404395	0.459487
chr11	12069460	12069461	chr11	12068899	12069928	ENSG00000254991	0.030383	0.936339
chr1	11224279	11224280	chr1	11224154	11224503	ENSG00000207451	0.38768	0.0250141
chr1	11224279	11224280	chr1	11224103	11224302	ENSG00000238173	0.278922	0.0172423
chr11	123680000	123680001	chr11	123679999	123680248	ENSG00000254467	0.49097	0.148703
chr11	123725219	123725220	chr11	123725177	123725346	ENSG00000166261	-0.0641509	0.67043
chr11	124736389	124736390	chr11	124736346	124736555	ENSG00000154146	0.1747	0.409465
chr11	125114959	125114960	chr11	125114805	125115044	ENSG00000150433	0.179047	0.183129
chr11	125434113	125434114	chr11	125433905	125434554	ENSG00000149557	0.0380208	0.841258
chr11	125640362	125640363	chr11	125640052	125640711	ENSG00000134910	-0.190855	0.217738
chr11	125640362	125640363	chr11	125640306	125640745	ENSG00000252255	0.0203858	0.855438
chr1	112614239	112614240	chr1	112614109	112614398	ENSG00000252750	0.0607877	0.590289
chr11	126158822	126158823	chr11	126158497	126158846	ENSG00000254771	0.133582	0.34861
chr11	126348646	126348647	chr11	126348640	126349499	ENSG00000110080	-0.0586511	0.916188
chr11	126375060	126375061	chr11	126374640	126375749	ENSG00000110080	0.79449	0.650308
chr11	126375060	126375061	chr11	126374893	126375452	ENSG00000278215	0.136503	0.399317
chr11	126375060	126375061	chr11	126374999	126375098	ENSG00000280832	0.180198	0.159771
chr11	126440187	126440188	chr11	126439850	126440549	ENSG00000110080	0.020801	0.977425
chr1	112648185	112648186	chr1	112648173	112649652	ENSG00000116489	-0.0742901	0.682812
chr1	112694059	112694060	chr1	112692688	112694557	ENSG00000225075	-0.416767	0.0275615
chr11	13272358	13272359	chr11	13272252	13273651	ENSG00000133794	0.198708	0.283739
chr11	13323098	13323099	chr11	13323002	13323201	ENSG00000133794	0.439113	0.0488613
chr11	13335636	13335637	chr11	13335558	13335647	ENSG00000222162	0.325765	0.016971
chr11	133386666	133386667	chr11	133386549	133386798	ENSG00000254896	0.0312984	0.875036
chr11	133907053	133907054	chr11	133906854	133907563	ENSG00000080854	0.140125	0.631672
chr1	113391450	113391451	chr1	113391299	113391548	ENSG00000081026	0.271205	0.319617
chr11	133954644	133954645	chr11	133954054	133954953	ENSG00000080854	0.215908	0.236024
chr11	133959811	133959812	chr11	133959744	133960953	ENSG00000080854	-0.187068	0.406185
chr1	113901972	113901973	chr1	113901800	113902399	ENSG00000235527	0.0836219	0.621854
chr11	14482917	14482918	chr11	14482752	14483051	ENSG00000251991	0.154062	0.233901
chr11	14879385	14879386	chr11	14879300	14879399	ENSG00000186104	0.199475	0.269845
chr1	11704224	11704225	chr1	11704049	11704248	ENSG00000162490	0.0767191	0.802303
chr11	17094129	17094130	chr11	17093389	17094798	ENSG00000110700	0.250143	0.190521
chr11	17138601	17138602	chr11	17137652	17138651	ENSG00000201586	0.0577183	0.518315
chr1	11821084	11821085	chr1	11819996	11821095	ENSG00000011021	0.0755063	0.559009
chr11	18270189	18270190	chr11	18270103	18270222	ENSG00000134339	-0.0105659	0.951666
chr11	18276016	18276017	chr11	18275844	18276093	ENSG00000173432	0.0165827	0.945302
chr11	18398259	18398260	chr11	18398047	18398606	ENSG00000264603	0.193688	0.286402
chr11	18429549	18429550	chr11	18429307	18430056	ENSG00000166796	0.00501192	0.976738
chr1	11846764	11846765	chr1	11846699	11846998	ENSG00000278852	0.38744	0.0077352
chr11	1852842	1852843	chr11	1852650	1852849	ENSG00000130592	0.431032	0.507128
chr11	1852842	1852843	chr11	1852604	1852843	ENSG00000264493	0.116301	0.390013
chr11	1852991	1852992	chr11	1852950	1853099	ENSG00000130592	1.5071	0.353783
chr1	11861124	11861125	chr1	11861047	11861296	ENSG00000242349	-0.132674	0.470083
chr11	18634724	18634725	chr11	18634651	18634750	ENSG00000179119	0.213037	0.0955682
chr11	18717171	18717172	chr11	18716122	18718121	ENSG00000151117	0.181649	0.200105
chr11	18729494	18729495	chr11	18728452	18729785	ENSG00000151117	-0.00929993	0.959562
chr11	1886423	1886424	chr11	1885997	1886446	ENSG00000249086	-0.104756	0.636608
chr1	119004219	119004220	chr1	119004054	119004553	ENSG00000226172	-0.160473	0.383938
chr11	196944	196945	chr11	196698	197047	ENSG00000177947	0.237315	0.188009
chr11	196944	196945	chr11	196784	197043	ENSG00000177951	-0.000788527	0.995567
chr1	119712503	119712504	chr1	119712358	119712697	ENSG00000092621	0.22084	0.298891
chr1	119713339	119713340	chr1	119713098	119713697	ENSG00000092621	0.103263	0.518458
chr1	119714953	119714954	chr1	119714798	119715397	ENSG00000092621	0.0459829	0.761474
chr11	2000263	2000264	chr11	2000096	2000295	ENSG00000232987	0.0342598	0.794599
chr1	121121848	121121849	chr1	121121498	121122147	ENSG00000234998	-0.0127899	0.973469
chr11	2287532	2287533	chr11	2287505	2287804	ENSG00000110665	-0.0257536	0.864501
chr11	2289922	2289923	chr11	2289705	2290644	ENSG00000110665	-0.197785	0.415506
chr11	2298783	2298784	chr11	2298645	2299244	ENSG00000110665	-0.220341	0.523077
chr11	2298783	2298784	chr11	2298718	2299247	ENSG00000207308	0.156676	0.617003
chr11	2299654	2299655	chr11	2299555	2299954	ENSG00000110665	0.00383133	0.98213
chr11	2299865	2299866	chr11	2299555	2299954	ENSG00000110665	0.00383133	0.98213
chr11	2300420	2300421	chr11	2300395	2300504	ENSG00000110665	-0.194844	0.463023
chr11	2301599	2301600	chr11	2301405	2301804	ENSG00000110665	0.346059	0.20105
chr11	2301599	2301600	chr11	2301398	2301647	ENSG00000207308	0.270392	0.640413
chr11	2301859	2301860	chr11	2301805	2301904	ENSG00000110665	-0.0794	0.819943
chr11	2301859	2301860	chr11	2301848	2301947	ENSG00000207308	0.0665285	0.837683
chr11	2301968	2301969	chr11	2301905	2301994	ENSG00000110665	0.250077	0.538797
chr11	2358904	2358905	chr11	2357638	2359297	ENSG00000199550	-0.353158	0.233104
chr11	2369831	2369832	chr11	2369177	2370396	ENSG00000110651	-0.0119527	0.954861
chr1	1238231	1238232	chr1	1237908	1238347	ENSG00000078808	-0.0277937	0.863982
chr11	2405754	2405755	chr11	2405177	2405846	ENSG00000110651	-0.102765	0.478157
chr11	252649	252650	chr11	252506	253205	ENSG00000185627	-0.52253	0.151704
chr11	270715	270716	chr11	270305	271454	ENSG00000255026	-0.212824	0.0408625
chr11	27484130	27484131	chr11	27483576	27485455	ENSG00000148943	-0.141904	0.320831
chr11	27484407	27484408	chr11	27483576	27485455	ENSG00000148943	-0.141904	0.320831
chr11	2895485	2895486	chr11	2895143	2895652	ENSG00000129757	-0.00847603	0.931533
chr11	2895485	2895486	chr11	2895000	2896779	ENSG00000254827	0.60555	0.141357
chr11	3015094	3015095	chr11	3014863	3015152	ENSG00000183562	0.163021	0.348336
chr11	305619	305620	chr11	305550	305699	ENSG00000206013	0.198259	0.0315625
chr11	305619	305620	chr11	305405	305854	ENSG00000142102	0.0338264	0.825522
chr11	305619	305620	chr11	305556	306505	ENSG00000185885	0.0979923	0.451526
chr11	305619	305620	chr11	305556	306295	ENSG00000270105	0.0875443	0.601879
chr11	305619	305620	chr11	305405	305854	ENSG00000255026	-0.0609635	0.637664
chr11	306884	306885	chr11	306700	306899	ENSG00000206013	-0.0564287	0.521042
chr11	307696	307697	chr11	307640	307749	ENSG00000251661	0.0870213	0.372838
chr11	307961	307962	chr11	307801	308050	ENSG00000255089	0.0142831	0.927928
chr11	307999	308000	chr11	307801	308050	ENSG00000255089	0.0142831	0.927928
chr11	308065	308066	chr11	308049	308098	ENSG00000254910	0.0226553	0.86372
chr11	308065	308066	chr11	308046	308255	ENSG00000270105	0.0823091	0.777389
chr11	308065	308066	chr11	308045	308094	ENSG00000255026	-0.28606	0.0154667
chr11	308180	308181	chr11	308046	308255	ENSG00000270105	0.0823091	0.777389
chr11	308314	308315	chr11	308309	308698	ENSG00000254910	0.244823	0.078219
chr11	308314	308315	chr11	308300	308399	ENSG00000251661	-0.0898625	0.49062
chr1	1312114	1312115	chr1	1311944	1312313	ENSG00000169962	0.0921735	0.659063
chr11	31458802	31458803	chr11	31458501	31459400	ENSG00000148950	-0.197128	0.150053
chr11	31785976	31785977	chr11	31785779	31786298	ENSG00000007372	0.575619	0.37033
chr11	32437261	32437262	chr11	32436905	32437804	ENSG00000184937	-0.161251	0.381634
chr11	32437261	32437262	chr11	32436908	32438157	ENSG00000183242	-0.218879	0.002289
chr11	327143	327144	chr11	327096	327185	ENSG00000270105	-0.278568	0.3289
chr11	32874118	32874119	chr11	32873598	32874177	ENSG00000060749	0.101678	0.685265
chr11	34533644	34533645	chr11	34533553	34533702	ENSG00000135374	-0.247812	0.279756
chr1	1351675	1351676	chr1	1351656	1351705	ENSG00000107404	-0.227543	0.332822
chr11	35222910	35222911	chr11	35222850	35223199	ENSG00000251194	0.159375	0.493932
chr11	35222910	35222911	chr11	35222853	35223252	ENSG00000255443	0.0737444	0.731826
chr11	35664930	35664931	chr11	35664105	35665554	ENSG00000166326	0.0404388	0.905037
chr1	1367374	1367375	chr1	1367200	1367399	ENSG00000175756	-0.0801013	0.464123
chr11	3701074	3701075	chr11	3700852	3701201	ENSG00000251934	-0.00854957	0.952245
chr11	4139451	4139452	chr11	4139157	4139496	ENSG00000167325	0.0972627	0.334468
chr11	4139451	4139452	chr11	4139282	4139651	ENSG00000231548	0.0739045	0.581018
chr11	4395899	4395900	chr11	4395852	4395951	ENSG00000175800	0.226143	0.153583
chr11	44573061	44573062	chr11	44572947	44573246	ENSG00000085117	-0.0272326	0.837934
chr11	4495346	4495347	chr11	4493903	4495502	ENSG00000225101	-0.0259541	0.902228
chr11	44958832	44958833	chr11	44958702	44958901	ENSG00000254654	0.239396	0.0348372
chr11	4583965	4583966	chr11	4583892	4584051	ENSG00000167333	-0.0458205	0.755919
chr11	46207098	46207099	chr11	46206824	46207153	ENSG00000255269	0.0964343	0.461253
chr11	46357892	46357893	chr11	46357846	46358055	ENSG00000110492	0.110959	0.368576
chr11	46708972	46708973	chr11	46708800	46710179	ENSG00000180210	0.240504	0.0739522
chr11	46723453	46723454	chr11	46722180	46724049	ENSG00000180210	-0.0624157	0.68211
chr11	47190235	47190236	chr11	47189755	47190524	ENSG00000165912	0.0480478	0.805209
chr11	47230556	47230557	chr11	47230302	47231051	ENSG00000134575	-0.0303289	0.665469
chr11	47264739	47264740	chr11	47264547	47264856	ENSG00000256746	0.24185	0.117018
chr11	47325389	47325390	chr11	47325307	47325596	ENSG00000134571	0.412209	0.142199
chr11	47325389	47325390	chr11	47325353	47325602	ENSG00000283338	0.0752734	0.658573
chr11	47359042	47359043	chr11	47358750	47359249	ENSG00000066336	0.447889	0.078385
chr11	47359042	47359043	chr11	47358798	47359247	ENSG00000255197	0.507592	0.000939658
chr11	47419207	47419208	chr11	47419152	47419601	ENSG00000165915	0.137973	0.381222
chr11	47419962	47419963	chr11	47419898	47420147	ENSG00000255197	0.0410868	0.566983
chr11	47553818	47553819	chr11	47553750	47553999	ENSG00000110536	0.237178	0.072543
chr11	47739919	47739920	chr11	47739351	47740150	ENSG00000165923	-0.0423986	0.757348
chr11	494662	494663	chr11	494308	494947	ENSG00000174915	-0.107659	0.443836
chr1	149934520	149934521	chr1	149933651	149934700	ENSG00000014914	0.171509	0.230718
chr1	149942458	149942459	chr1	149942251	149942500	ENSG00000014914	-0.266032	0.0397543
chr1	149955122	149955123	chr1	149955101	149955300	ENSG00000014914	0.14511	0.268013
chr1	149966973	149966974	chr1	149966812	149967051	ENSG00000264522	0.0896751	0.48539
chr1	150069348	150069349	chr1	150068864	150069403	ENSG00000223945	0.124471	0.497471
chr1	150262258	150262259	chr1	150262159	150262448	ENSG00000118298	0.925743	0.694386
chr1	150508095	150508096	chr1	150507952	150508101	ENSG00000143369	-0.0782773	0.799985
chr1	150512511	150512512	chr1	150512364	150512653	ENSG00000143374	0.152237	0.252119
chr1	150538184	150538185	chr1	150537749	150538368	ENSG00000143382	-0.239575	0.207339
chr1	150538184	150538185	chr1	150537802	150538789	ENSG00000143369	-0.105399	0.50654
chr1	150538184	150538185	chr1	150536929	150538928	ENSG00000264553	-0.157093	0.456577
chr1	150685811	150685812	chr1	150685600	150685849	ENSG00000143452	0.173056	0.746723
chr1	150706557	150706558	chr1	150706550	150707059	ENSG00000143452	0.0298314	0.925731
chr1	150789695	150789696	chr1	150789446	150789705	ENSG00000163131	0.485375	0.0100406
chr1	150895626	150895627	chr1	150895406	150896545	ENSG00000229357	0.0503568	0.727164
chr1	150968149	150968150	chr1	150967583	150968352	ENSG00000143418	0.0614384	0.661824
chr1	150977586	150977587	chr1	150977553	150977602	ENSG00000143379	-0.550401	0.0275362
chr1	150986360	150986361	chr1	150986203	150986652	ENSG00000143379	-0.327851	0.0537277
chr1	151130677	151130678	chr1	151130645	151130854	ENSG00000261168	0.198513	0.365548
chr1	151143803	151143804	chr1	151143295	151144354	ENSG00000261168	0.337494	0.156728
chr1	151322585	151322586	chr1	151322197	151322596	ENSG00000237976	0.00482135	0.979232
chr1	151765927	151765928	chr1	151765151	151766540	ENSG00000269621	0.119226	0.709939
chr1	151765927	151765928	chr1	151765154	151766383	ENSG00000249602	0.354059	0.100245
chr1	151830571	151830572	chr1	151830553	151830702	ENSG00000196407	0.181145	0.013305
chr1	151830571	151830572	chr1	151830004	151830703	ENSG00000213171	-0.104492	0.590921
chr1	151910380	151910381	chr1	151910254	151910393	ENSG00000159445	0.178572	0.29069
chr11	5227002	5227003	chr11	5226903	5227082	ENSG00000213934	0.163294	0.351572
chr11	5227002	5227003	chr11	5226904	5227153	ENSG00000244734	0.116499	0.519876
chr11	5227003	5227004	chr11	5226903	5227082	ENSG00000213934	0.163294	0.351572
chr11	5227003	5227004	chr11	5226904	5227153	ENSG00000244734	0.116499	0.519876
chr11	5285279	5285280	chr11	5285156	5285445	ENSG00000167355	0.225897	0.0462131
chr1	153362049	153362050	chr1	153361146	153362705	ENSG00000163221	-0.0271835	0.908702
chr1	153362049	153362050	chr1	153361104	153362153	ENSG00000163220	-0.00303424	0.987432
chr1	153367306	153367307	chr1	153367246	153367395	ENSG00000163221	0.347949	0.210807
chr1	153858753	153858754	chr1	153858446	153859105	ENSG00000223599	0.0694407	0.605828
chr1	153966654	153966655	chr1	153966649	153966758	ENSG00000143543	-0.483149	0.218493
chr1	153969609	153969610	chr1	153969509	153969898	ENSG00000143543	0.399836	0.339552
chr1	154154624	154154625	chr1	154154555	154154954	ENSG00000264384	0.0117373	0.915616
chr1	15436844	15436845	chr1	15436055	15436894	ENSG00000142634	0.176532	0.161304
chr1	15443607	15443608	chr1	15443449	15443898	ENSG00000215704	-0.05554	0.416028
chr1	154445939	154445940	chr1	154445452	154446771	ENSG00000169291	-0.00903804	0.944139
chr1	154446403	154446404	chr1	154445452	154446771	ENSG00000169291	-0.00903804	0.944139
chr1	154449591	154449592	chr1	154449052	154450541	ENSG00000169291	0.0206238	0.856394
chr1	154465420	154465421	chr1	154465403	154465852	ENSG00000160712	-0.0859852	0.202298
chr1	154584187	154584188	chr1	154584151	154584400	ENSG00000160716	0.253934	0.0548676
chr1	154593749	154593750	chr1	154593451	154593850	ENSG00000160716	0.0241832	0.811228
chr1	15471702	15471703	chr1	15471699	15472398	ENSG00000215704	-0.124692	0.0720072
chr1	154962487	154962488	chr1	154962303	154962502	ENSG00000264349	0.333616	0.136447
chr1	15505786	15505787	chr1	15505149	15505798	ENSG00000215704	-0.289672	0.00281609
chr1	155060832	155060833	chr1	155060748	155061247	ENSG00000251246	-0.128969	0.563348
chr1	155123274	155123275	chr1	155122854	155123343	ENSG00000169241	-0.235162	0.0478593
chr1	155135691	155135692	chr1	155135650	155135699	ENSG00000169242	-0.0321385	0.876751
chr1	155154472	155154473	chr1	155154460	155154999	ENSG00000169242	0.155693	0.489653
chr1	155154472	155154473	chr1	155154408	155155007	ENSG00000163463	0.125835	0.589226
chr1	155176305	155176306	chr1	155176198	155176407	ENSG00000163463	-0.0391106	0.844244
chr1	155212373	155212374	chr1	155212252	155212401	ENSG00000177628	-0.120739	0.442806
chr1	155212373	155212374	chr1	155212355	155212554	ENSG00000236675	-0.00224629	0.990054
chr1	155215184	155215185	chr1	155214952	155215401	ENSG00000177628	-0.213771	0.177245
chr1	155216951	155216952	chr1	155216004	155217593	ENSG00000231064	-0.305341	0.00915071
chr1	155225189	155225190	chr1	155225052	155225251	ENSG00000177628	-0.500024	0.141276
chr1	155260340	155260341	chr1	155260248	155260357	ENSG00000176444	-0.0244182	0.730052
chr1	155296818	155296819	chr1	155296806	155297005	ENSG00000160753	0.165609	0.426691
chr1	155301643	155301644	chr1	155301299	155301748	ENSG00000143627	0.609565	5.82417e-06
chr1	155301643	155301644	chr1	155301303	155302002	ENSG00000143630	0.193236	0.180388
chr11	5534825	5534826	chr11	5534503	5534902	ENSG00000175518	-0.271555	0.169101
chr11	5534825	5534826	chr11	5534450	5534899	ENSG00000175520	-0.517918	0.00452307
chr11	5534825	5534826	chr11	5534451	5534850	ENSG00000224295	0.051218	0.834208
chr11	5534825	5534826	chr11	5534457	5534906	ENSG00000249633	-0.230761	0.387657
chr1	15543404	15543405	chr1	15543151	15543800	ENSG00000272510	-0.28848	0.0247444
chr1	155446537	155446538	chr1	155446298	155446697	ENSG00000237872	0.0748167	0.64515
chr1	15572985	15572986	chr1	15572956	15573135	ENSG00000237301	0.156839	0.196099
chr1	155928969	155928970	chr1	155928808	155930147	ENSG00000143622	0.000119673	0.999482
chr1	156183252	156183253	chr1	156183063	156184802	ENSG00000252236	-0.427048	0.196584
chr1	15618437	15618438	chr1	15618300	15618499	ENSG00000197312	0.339067	0.0413917
chr1	156199819	156199820	chr1	156198932	156199851	ENSG00000160785	0.243078	0.367391
chr1	156276128	156276129	chr1	156275089	156276398	ENSG00000198715	-0.0364966	0.700157
chr1	156285665	156285666	chr1	156285624	156285753	ENSG00000189030	0.0322578	0.902257
chr1	156371703	156371704	chr1	156371696	156371805	ENSG00000237390	0.18394	0.487563
chr11	566936	566937	chr11	566854	567403	ENSG00000099849	-0.102177	0.474709
chr1	156718360	156718361	chr1	156717446	156718605	ENSG00000143320	-0.0362703	0.738888
chr1	156899255	156899256	chr1	156899200	156899499	ENSG00000160838	0.061865	0.724701
chr1	156911263	156911264	chr1	156911048	156911297	ENSG00000187800	-0.197976	0.0110436
chr11	57364096	57364097	chr11	57362365	57364204	ENSG00000254979	-0.29879	0.0485941
chr11	57428444	57428445	chr11	57427954	57429953	ENSG00000134802	-0.213105	0.0553922
chr11	57428444	57428445	chr11	57428365	57429794	ENSG00000254979	-0.127057	0.358543
chr1	15743433	15743434	chr1	15743347	15743496	ENSG00000162458	0.0742326	0.60578
chr11	57482553	57482554	chr11	57482504	57482803	ENSG00000149150	0.00370764	0.98715
chr11	57495520	57495521	chr11	57494954	57495533	ENSG00000149150	0.103183	0.509537
chr1	15753676	15753677	chr1	15753332	15754201	ENSG00000116786	-0.124431	0.592687
chr1	15753676	15753677	chr1	15753607	15754206	ENSG00000162458	0.141093	0.399518
chr1	15760765	15760766	chr1	15760695	15760804	ENSG00000162461	0.153474	0.166427
chr11	57742822	57742823	chr11	57742800	57743199	ENSG00000213593	0.0114869	0.9584
chr11	57742822	57742823	chr11	57742803	57743162	ENSG00000254732	-0.0981216	0.448659
chr11	5807854	5807855	chr11	5807594	5807903	ENSG00000181001	0.0884576	0.542443
chr11	5807854	5807855	chr11	5807594	5808353	ENSG00000180988	0.0732469	0.558041
chr11	5807854	5807855	chr11	5807594	5808353	ENSG00000236965	0.067192	0.729811
chr11	58571651	58571652	chr11	58571451	58571870	ENSG00000110031	0.198869	0.350998
chr1	158609130	158609131	chr1	158609046	158609555	ENSG00000163554	0.0808462	0.75782
chr11	58641214	58641215	chr11	58641001	58641250	ENSG00000186660	-0.128184	0.267461
chr1	159184522	159184523	chr1	159184307	159184546	ENSG00000213088	0.078968	0.554213
chr1	159204893	159204894	chr1	159204799	159204948	ENSG00000162706	-0.618376	0.42714
chr1	159204893	159204894	chr1	159204797	159205006	ENSG00000213088	-0.0276438	0.883494
chr1	159205095	159205096	chr1	159205009	159205848	ENSG00000162706	-0.0553584	0.917825
chr1	159205095	159205096	chr1	159205007	159205096	ENSG00000213088	0.144404	0.277526
chr1	159205564	159205565	chr1	159205009	159205848	ENSG00000162706	-0.0553584	0.917825
chr1	159205564	159205565	chr1	159205097	159205596	ENSG00000213088	0.00303954	0.98258
chr1	159205564	159205565	chr1	159205325	159205594	ENSG00000225670	0.00191443	0.990168
chr1	159205704	159205705	chr1	159205009	159205848	ENSG00000162706	-0.0553584	0.917825
chr1	159205737	159205738	chr1	159205009	159205848	ENSG00000162706	-0.0553584	0.917825
chr1	159226975	159226976	chr1	159226947	159227046	ENSG00000213088	0.105088	0.365793
chr1	159226975	159226976	chr1	159226755	159227044	ENSG00000225670	0.220555	0.103215
chr1	159770175	159770176	chr1	159769932	159770251	ENSG00000158716	-0.121212	0.278697
chr1	159848723	159848724	chr1	159848704	159848853	ENSG00000188004	-0.112014	0.553188
chr1	159848723	159848724	chr1	159848700	159848999	ENSG00000158714	0.0626392	0.281781
chr1	159848723	159848724	chr1	159848646	159848755	ENSG00000243284	-0.782683	0.333492
chr1	159855400	159855401	chr1	159855194	159855473	ENSG00000188004	0.134727	0.329605
chr11	60156035	60156036	chr11	60155854	60156053	ENSG00000110077	0.0743228	0.413414
chr11	601785	601786	chr11	601603	601802	ENSG00000185507	0.251915	0.0968067
chr11	60232321	60232322	chr11	60232071	60232350	ENSG00000275344	-0.0278041	0.872529
chr11	60254475	60254476	chr11	60254253	60254552	ENSG00000214787	0.117542	0.311936
chr1	160348147	160348148	chr1	160348067	160348256	ENSG00000171786	-0.136574	0.162641
chr11	60358344	60358345	chr11	60358152	60358451	ENSG00000166927	0.0287121	0.559814
chr11	60358344	60358345	chr11	60358101	60358450	ENSG00000166926	0.155498	0.387983
chr11	60358344	60358345	chr11	60358150	60358449	ENSG00000166928	0.0429441	0.650956
chr11	60366057	60366058	chr11	60366000	60366749	ENSG00000166928	0.156187	0.293252
chr11	60413302	60413303	chr11	60413002	60413481	ENSG00000166927	0.0272506	0.532021
chr1	16043684	16043685	chr1	16043028	16044157	ENSG00000173641	-0.106108	0.762989
chr1	160797947	160797948	chr1	160797854	160798003	ENSG00000122224	0.0304003	0.854037
chr1	160824707	160824708	chr1	160824700	160824799	ENSG00000122223	-0.132697	0.463921
chr11	60824803	60824804	chr11	60824798	60825297	ENSG00000172689	0.084725	0.604302
chr11	60824803	60824804	chr11	60822996	60824995	ENSG00000255959	-0.475066	0.000110942
chr1	160875846	160875847	chr1	160875750	160875849	ENSG00000213080	0.279412	0.229108
chr1	160882256	160882257	chr1	160882049	160882348	ENSG00000179914	0.203296	0.145255
chr11	609888	609889	chr11	609431	610800	ENSG00000070031	0.141335	0.649358
chr1	161063814	161063815	chr1	161063795	161064794	ENSG00000228917	-2.72094	0.35559
chr11	61066152	61066153	chr11	61066097	61066256	ENSG00000256733	0.132559	0.430006
chr1	161185602	161185603	chr1	161185600	161185699	ENSG00000143224	0.0185347	0.98376
chr1	161215268	161215269	chr1	161215099	161215298	ENSG00000158882	-0.340731	0.322589
chr1	161215268	161215269	chr1	161215104	161215353	ENSG00000158869	-0.0468611	0.859047
chr1	161217875	161217876	chr1	161217754	161217903	ENSG00000158864	-0.184808	0.288895
chr1	161220460	161220461	chr1	161220186	161221645	ENSG00000284035	0.161495	0.388104
chr1	161230697	161230698	chr1	161230666	161231105	ENSG00000143257	-0.295172	0.00366646
chr11	614318	614319	chr11	613951	614800	ENSG00000070031	0.538232	0.140648
chr11	614318	614319	chr11	614293	614452	ENSG00000069696	0.150382	0.353889
chr1	161435263	161435264	chr1	161435004	161435403	ENSG00000283317	-0.133696	0.129721
chr1	161500252	161500253	chr1	161500150	161500899	ENSG00000173110	-0.43223	0.0748725
chr11	61510774	61510775	chr11	61510350	61510949	ENSG00000162148	-0.199561	0.171839
chr1	161514420	161514421	chr1	161514176	161515995	ENSG00000273112	-0.415193	0.113981
chr1	161515469	161515470	chr1	161515250	161515539	ENSG00000173110	0.190764	0.116299
chr1	161515469	161515470	chr1	161514176	161515995	ENSG00000273112	-0.415193	0.113981
chr1	161515469	161515470	chr1	161515451	161515570	ENSG00000224203	-0.0690292	0.653786
chr1	161533059	161533060	chr1	161532849	161533158	ENSG00000203747	0.152569	0.56142
chr1	161533059	161533060	chr1	161532850	161533149	ENSG00000143226	0.235459	0.37982
chr1	161538973	161538974	chr1	161538950	161539099	ENSG00000143226	-0.0464976	0.633905
chr1	161538973	161538974	chr1	161538746	161539105	ENSG00000273112	-0.281412	0.115985
chr1	161571067	161571068	chr1	161571049	161571548	ENSG00000244682	0.0513254	0.623048
chr1	161571067	161571068	chr1	161571049	161571398	ENSG00000203747	0.107713	0.190156
chr1	161690011	161690012	chr1	161689657	161690146	ENSG00000072694	0.0737613	0.558371
chr1	161690011	161690012	chr1	161689805	161690554	ENSG00000213075	0.0755796	0.496007
chr11	61783884	61783885	chr11	61783757	61783896	ENSG00000168496	-0.198066	0.00884481
chr11	61790331	61790332	chr11	61789797	61790396	ENSG00000168496	-0.161255	0.0944109
chr11	61790354	61790355	chr11	61789797	61790396	ENSG00000168496	-0.161255	0.0944109
chr11	61796827	61796828	chr11	61796695	61796944	ENSG00000149485	-0.0280116	0.7884
chr11	61798436	61798437	chr11	61798055	61798624	ENSG00000149485	0.106318	0.26397
chr11	61801834	61801835	chr11	61801797	61802596	ENSG00000168496	0.272674	0.000939254
chr11	61802358	61802359	chr11	61801797	61802596	ENSG00000168496	0.272674	0.000939254
chr11	61811991	61811992	chr11	61811847	61812156	ENSG00000168496	0.117599	0.0927578
chr11	61812288	61812289	chr11	61812257	61812406	ENSG00000168496	0.254942	0.000354399
chr11	61814292	61814293	chr11	61814247	61814396	ENSG00000168496	0.153791	0.0348884
chr11	61818857	61818858	chr11	61818507	61818946	ENSG00000168496	-0.255718	0.00014034
chr11	61820833	61820834	chr11	61820547	61820856	ENSG00000168496	-0.0472437	0.557852
chr11	61832870	61832871	chr11	61832625	61833594	ENSG00000149485	-0.0499629	0.687082
chr11	61839211	61839212	chr11	61839205	61840624	ENSG00000149485	0.0689328	0.464462
chr11	61848540	61848541	chr11	61846955	61848624	ENSG00000149485	-0.463176	0.000191505
chr11	61851136	61851137	chr11	61850799	61851848	ENSG00000221968	0.188521	0.222534
chr11	61887833	61887834	chr11	61886519	61888248	ENSG00000221968	-0.259705	0.0895653
chr11	61911282	61911283	chr11	61910551	61911550	ENSG00000167994	0.213953	0.392832
chr11	61944659	61944660	chr11	61944351	61944820	ENSG00000167995	0.212175	0.0190899
chr11	61978819	61978820	chr11	61978794	61978953	ENSG00000279491	-0.037732	0.649784
chr11	62126500	62126501	chr11	62126443	62126552	ENSG00000149503	-0.0585965	0.71721
chr11	625085	625086	chr11	624151	625430	ENSG00000070031	0.401322	0.368253
chr11	62521506	62521507	chr11	62520312	62522311	ENSG00000250659	0.658423	0.100704
chr11	62558235	62558236	chr11	62557852	62558311	ENSG00000250659	0.531112	0.11822
chr11	62561079	62561080	chr11	62560999	62561098	ENSG00000257058	0.252509	0.00161681
chr1	162767290	162767291	chr1	162767100	162767399	ENSG00000243173	0.289027	0.0123281
chr11	6307242	6307243	chr11	6307204	6307403	ENSG00000282556	-0.270344	0.0463406
chr11	6321099	6321100	chr11	6320946	6321105	ENSG00000170955	-0.486216	0.0525955
chr11	63819841	63819842	chr11	63819667	63820706	ENSG00000256280	-0.0955696	0.531739
chr11	64095140	64095141	chr11	64094848	64095397	ENSG00000126500	0.287761	0.0431306
chr11	64095140	64095141	chr11	64094902	64095271	ENSG00000256341	0.482437	0.00945635
chr11	64095410	64095411	chr11	64095272	64095651	ENSG00000256341	-0.119129	0.458129
chr11	64254133	64254134	chr11	64254003	64255142	ENSG00000173486	0.469694	0.0114004
chr11	64254133	64254134	chr11	64254051	64254400	ENSG00000149761	0.13645	0.349689
chr11	64254133	64254134	chr11	64253753	64254522	ENSG00000149782	-0.053751	0.830647
chr11	64256584	64256585	chr11	64256523	64256752	ENSG00000149782	0.114535	0.596177
chr11	64340005	64340006	chr11	64339950	64340049	ENSG00000173113	0.400366	0.011811
chr11	64347665	64347666	chr11	64347503	64347802	ENSG00000168071	0.181822	0.0464195
chr11	64566642	64566643	chr11	64566626	64566845	ENSG00000168065	0.108156	0.497434
chr11	64590793	64590794	chr11	64590401	64591640	ENSG00000197891	0.145346	0.47015
chr11	64757744	64757745	chr11	64757499	64758748	ENSG00000068976	-0.0515179	0.843028
chr11	64778919	64778920	chr11	64778800	64779199	ENSG00000133895	-0.299268	0.00161992
chr11	64816759	64816760	chr11	64816557	64817556	ENSG00000171219	0.0812772	0.378815
chr11	64915453	64915454	chr11	64915303	64915652	ENSG00000068971	-0.175442	0.331057
chr11	6501574	6501575	chr11	6501547	6502196	ENSG00000132286	0.195253	0.119837
chr11	65137437	65137438	chr11	65137403	65137442	ENSG00000149792	0.000652054	0.993902
chr1	165478920	165478921	chr1	165478801	165479250	ENSG00000237463	0.379215	0.441907
chr11	65581592	65581593	chr11	65581454	65582103	ENSG00000279093	0.0576563	0.789364
chr11	65601769	65601770	chr11	65601593	65602772	ENSG00000197136	0.163875	0.484689
chr1	165717968	165717969	chr1	165717950	165717999	ENSG00000215838	0.16168	0.161462
chr1	165717968	165717969	chr1	165717906	165717995	ENSG00000273365	0.378344	0.0499401
chr11	65774827	65774828	chr11	65774653	65774892	ENSG00000254470	0.289325	0.129386
chr11	65774827	65774828	chr11	65774652	65775051	ENSG00000172818	0.479934	0.206463
chr11	65793149	65793150	chr11	65792893	65793402	ENSG00000254470	0.197675	0.25369
chr11	65815595	65815596	chr11	65815202	65815751	ENSG00000172757	-0.226529	0.482235
chr11	65885771	65885772	chr11	65885441	65886000	ENSG00000172638	-0.1425	0.542153
chr11	65897785	65897786	chr11	65897748	65897807	ENSG00000175573	0.195417	0.109
chr11	66301747	66301748	chr11	66301500	66302249	ENSG00000179292	-0.0362396	0.76153
chr11	66325096	66325097	chr11	66325052	66325301	ENSG00000174684	0.431084	0.00367922
chr11	66567837	66567838	chr11	66567395	66568154	ENSG00000248746	0.17152	0.587538
chr11	66567837	66567838	chr11	66567637	66568346	ENSG00000174165	-0.0640175	0.897696
chr11	66569918	66569919	chr11	66569176	66571175	ENSG00000182791	-0.645375	0.0762503
chr11	66569918	66569919	chr11	66569395	66570654	ENSG00000248746	-0.545918	0.143182
chr11	66572168	66572169	chr11	66571176	66573175	ENSG00000182791	-0.0480783	0.861798
chr11	66572168	66572169	chr11	66571395	66573394	ENSG00000248746	0.115683	0.688773
chr1	167343172	167343173	chr1	167343149	167343248	ENSG00000143190	0.0819771	0.267914
chr11	67361262	67361263	chr11	67361056	67361415	ENSG00000275484	-0.0471109	0.869971
chr11	67417254	67417255	chr11	67417198	67417257	ENSG00000172508	-0.218413	0.103882
chr11	67417254	67417255	chr11	67417201	67417300	ENSG00000172613	0.0200755	0.882625
chr11	67417254	67417255	chr11	67417250	67417399	ENSG00000175634	0.0153224	0.879686
chr11	67449378	67449379	chr11	67449248	67449407	ENSG00000172508	-0.211617	0.537359
chr11	67456920	67456921	chr11	67456846	67457005	ENSG00000175544	0.12434	0.320582
chr11	67456920	67456921	chr11	67456710	67457099	ENSG00000172663	0.0788709	0.404107
chr1	167749262	167749263	chr1	167748402	167750001	ENSG00000197965	-0.530072	0.163296
chr11	68484655	68484656	chr11	68484249	68485398	ENSG00000254856	0.0219154	0.916496
chr11	68602492	68602493	chr11	68601899	68602598	ENSG00000260808	0.189679	0.436638
chr11	68754585	68754586	chr11	68754350	68754749	ENSG00000110090	0.0869302	0.176658
chr1	16889836	16889837	chr1	16889805	16889904	ENSG00000235241	0.0916839	0.603604
chr1	16889836	16889837	chr1	16889808	16889947	ENSG00000238142	0.207366	0.0897067
chr11	69078931	69078932	chr11	69078797	69079096	ENSG00000162341	0.18106	0.0193441
chr1	169121422	169121423	chr1	169121307	169122696	ENSG00000143153	0.159028	0.147236
chr1	169342626	169342627	chr1	169342545	169342754	ENSG00000235575	-0.190315	0.0838446
chr1	169511985	169511986	chr1	169511956	169512745	ENSG00000198734	-0.108364	0.426844
chr11	70181807	70181808	chr11	70181553	70182162	ENSG00000168040	-0.0786145	0.632983
chr11	70211479	70211480	chr11	70211253	70212162	ENSG00000168040	-0.131603	0.507589
chr1	171318113	171318114	chr1	171317758	171319207	ENSG00000076258	0.419238	0.00721981
chr11	71462208	71462209	chr11	71461303	71463192	ENSG00000172893	0.333661	0.0066149
chr1	171778066	171778067	chr1	171777903	171778152	ENSG00000271459	0.254094	0.204604
chr11	72175854	72175855	chr11	72174558	72176097	ENSG00000110195	0.174938	0.843878
chr1	172731728	172731729	chr1	172731586	172731745	ENSG00000279061	-0.210075	0.186976
chr11	73152652	73152653	chr11	73152644	73152803	ENSG00000256568	0.264023	0.33864
chr11	73235234	73235235	chr11	73235148	73235997	ENSG00000215841	0.000314364	0.998665
chr11	73309801	73309802	chr11	73309749	73311288	ENSG00000110237	-0.0134617	0.932522
chr1	173332377	173332378	chr1	173332349	173332398	ENSG00000232751	-0.00729067	0.968371
chr1	173338762	173338763	chr1	173338547	173338796	ENSG00000231615	-0.0174966	0.910659
chr1	173377204	173377205	chr1	173376697	173377396	ENSG00000231615	0.0608329	0.77609
chr1	173378698	173378699	chr1	173378507	173378706	ENSG00000231615	0.187739	0.189728
chr11	73601207	73601208	chr11	73599353	73601252	ENSG00000231726	-0.369613	0.0158774
chr1	173883989	173883990	chr1	173883900	173883999	ENSG00000234741	-0.119559	0.202829
chr11	74688380	74688381	chr11	74688251	74688700	ENSG00000279353	-0.200536	0.101304
chr1	175161068	175161069	chr1	175160858	175161947	ENSG00000120332	-0.0260633	0.658011
chr11	75260513	75260514	chr11	75260447	75260646	ENSG00000254429	0.147038	0.266568
chr11	75537412	75537413	chr11	75537196	75537495	ENSG00000149257	-0.10381	0.645943
chr11	75573289	75573290	chr11	75573196	75573295	ENSG00000255326	-0.0583119	0.675804
chr11	76401041	76401042	chr11	76400653	76401052	ENSG00000179240	-0.0467226	0.470085
chr11	76401041	76401042	chr11	76400898	76401047	ENSG00000272301	0.142671	0.235702
chr1	17669971	17669972	chr1	17669945	17670254	ENSG00000074964	0.123021	0.0987725
chr11	7680272	7680273	chr11	7679998	7680297	ENSG00000166387	0.070657	0.444474
chr11	77121400	77121401	chr11	77121264	77122293	ENSG00000137474	-0.0489088	0.908784
chr11	77211536	77211537	chr11	77211264	77213263	ENSG00000137474	0.365783	0.122687
chr11	77589003	77589004	chr11	77589001	77589200	ENSG00000178301	0.163162	0.129316
chr1	177944384	177944385	chr1	177944256	177944655	ENSG00000120341	-0.0282187	0.913826
chr11	780827	780828	chr11	780399	780848	ENSG00000177156	-0.302185	0.108427
chr11	780827	780828	chr11	780697	780856	ENSG00000279672	-0.43331	0.44746
chr11	78380104	78380105	chr11	78379751	78380150	ENSG00000254649	0.181352	0.0479319
chr11	803017	803018	chr11	802617	803046	ENSG00000279672	-0.36373	0.771698
chr11	803017	803018	chr11	802634	803943	ENSG00000255108	0.427491	0.0818383
chr1	181037745	181037746	chr1	181037655	181037804	ENSG00000153029	-0.123282	0.700445
chr11	83012030	83012031	chr11	83012001	83012150	ENSG00000254698	-0.163924	0.248348
chr1	183123365	183123366	chr1	183122502	183123401	ENSG00000224468	0.0202678	0.896779
chr11	83153053	83153054	chr11	83152148	83153757	ENSG00000165494	-0.248867	0.0978005
chr11	83153053	83153054	chr11	83152346	83153055	ENSG00000255051	0.0105922	0.935419
chr1	184049341	184049342	chr1	184048854	184049403	ENSG00000198756	0.0620883	0.583166
chr11	85685837	85685838	chr11	85685598	85686047	ENSG00000137504	0.13724	0.439861
chr11	85685837	85685838	chr11	85685746	85685865	ENSG00000179071	0.0680667	0.671294
chr11	85966428	85966429	chr11	85965254	85966683	ENSG00000073921	0.0694785	0.570771
chr11	8666469	8666470	chr11	8666401	8666500	ENSG00000166441	0.205538	0.16131
chr11	86703240	86703241	chr11	86702905	86703694	ENSG00000255250	-0.274644	0.365333
chr11	86703240	86703241	chr11	86702899	86703698	ENSG00000254731	-0.101827	0.545257
chr11	86731691	86731692	chr11	86731545	86731854	ENSG00000255250	-0.540523	0.0716149
chr11	86731691	86731692	chr11	86731509	86731848	ENSG00000254731	0.0590231	0.748978
chr1	186906327	186906328	chr1	186905953	186906752	ENSG00000116711	0.103232	0.170894
chr1	18875425	18875426	chr1	18875351	18875450	ENSG00000221662	-0.816096	0.0264551
chr1	18907640	18907641	chr1	18907551	18907750	ENSG00000221662	1.64814	0.0171484
chr11	89277878	89277879	chr11	89277802	89278051	ENSG00000077498	0.0919187	0.699165
chr1	189997267	189997268	chr1	189997150	189997599	ENSG00000230987	0.0444128	0.728551
chr11	9022790	9022791	chr11	9022596	9022995	ENSG00000175352	-0.0808203	0.585774
chr11	9090011	9090012	chr11	9090007	9090146	ENSG00000213538	-0.219175	0.482483
chr1	191154915	191154916	chr1	191154650	191155599	ENSG00000261642	0.208538	0.54813
chr1	19242478	19242479	chr1	19241904	19242663	ENSG00000127463	0.0130984	0.917316
chr1	19242478	19242479	chr1	19242052	19242601	ENSG00000211454	-0.0491555	0.643311
chr1	192571891	192571892	chr1	192571847	192572726	ENSG00000090104	0.0332991	0.725762
chr1	192572342	192572343	chr1	192571847	192572726	ENSG00000090104	0.0332991	0.725762
chr11	9258737	9258738	chr11	9257654	9259653	ENSG00000166471	0.0485229	0.729561
chr1	19288434	19288435	chr1	19287545	19288504	ENSG00000053371	-0.087073	0.674588
chr11	93526799	93526800	chr11	93526698	93526907	ENSG00000234106	0.313474	0.303443
chr11	93716968	93716969	chr11	93716948	93717297	ENSG00000166012	0.19164	0.104809
chr11	93716968	93716969	chr11	93716501	93717300	ENSG00000210825	-0.247156	0.239231
chr11	93716968	93716969	chr11	93715904	93717003	ENSG00000206834	-0.317716	0.135926
chr1	19423058	19423059	chr1	19422846	19423145	ENSG00000077549	0.0726344	0.679209
chr1	19423058	19423059	chr1	19422994	19423193	ENSG00000240490	-0.0538021	0.825958
chr1	19434935	19434936	chr1	19434694	19434953	ENSG00000240490	-0.00499306	0.976953
chr11	94551363	94551364	chr11	94551100	94551649	ENSG00000196371	-0.0629708	0.407636
chr11	95153468	95153469	chr11	95153399	95153538	ENSG00000245552	0.0909308	0.21321
chr11	95153468	95153469	chr11	95153347	95153656	ENSG00000270578	0.05553	0.719368
chr11	95831095	95831096	chr11	95831017	95831596	ENSG00000222578	0.0210801	0.895917
chr11	9748015	9748016	chr11	9747770	9748099	ENSG00000245522	0.00166133	0.992376
chr1	197735587	197735588	chr1	197733801	197735650	ENSG00000233040	-0.136458	0.398117
chr1	198687278	198687279	chr1	198687153	198688002	ENSG00000261573	0.0190797	0.852201
chr1	198697103	198697104	chr1	198696899	198697348	ENSG00000236278	0.12824	0.293585
chr1	198861813	198861814	chr1	198861504	198862043	ENSG00000207759	-0.111041	0.503435
chr1	19968007	19968008	chr1	19967969	19968348	ENSG00000242688	0.0772666	0.62719
chr1	19979653	19979654	chr1	19978699	19979968	ENSG00000242688	-0.203096	0.207562
chr1	200273504	200273505	chr1	200273149	200273798	ENSG00000203721	0.15336	0.223349
chr1	201661827	201661828	chr1	201660105	201662104	ENSG00000236390	-0.00591808	0.977654
chr1	201903136	201903137	chr1	201903051	201903300	ENSG00000198700	-0.0534463	0.748285
chr1	202940846	202940847	chr1	202940643	202940902	ENSG00000159346	0.297604	0.00973423
chr1	203797203	203797204	chr1	203797151	203798620	ENSG00000227417	-0.09324	0.521847
chr1	204630167	204630168	chr1	204630100	204630169	ENSG00000170382	-0.00384476	0.984437
chr1	205061734	205061735	chr1	205061702	205061801	ENSG00000117222	0.0593074	0.668204
chr1	205673662	205673663	chr1	205673451	205673800	ENSG00000158715	-0.0652948	0.231622
chr1	205708998	205708999	chr1	205708851	205709100	ENSG00000201944	0.159695	0.501714
chr1	205710266	205710267	chr1	205710221	205710350	ENSG00000201944	0.159803	0.423031
chr1	205727487	205727488	chr1	205726221	205727800	ENSG00000201944	-0.225505	0.391172
chr1	205743402	205743403	chr1	205742221	205744220	ENSG00000201944	-0.134514	0.637097
chr1	205750404	205750405	chr1	205750296	205750405	ENSG00000117280	0.0143957	0.983754
chr1	205754444	205754445	chr1	205754196	205754985	ENSG00000117280	0.175534	0.556333
chr1	205754444	205754445	chr1	205754221	205754550	ENSG00000201944	0.136111	0.600154
chr1	205756218	205756219	chr1	205754551	205756220	ENSG00000201944	0.00428771	0.984507
chr1	205772298	205772299	chr1	205771746	205772455	ENSG00000117280	-0.161697	0.492593
chr1	205783537	205783538	chr1	205783253	205784092	ENSG00000133065	0.0415641	0.802861
chr1	205788696	205788697	chr1	205788696	205788985	ENSG00000117280	-0.00212316	0.99176
chr1	205795512	205795513	chr1	205794986	205796355	ENSG00000117280	-0.239083	0.44339
chr1	205798757	205798758	chr1	205798093	205799292	ENSG00000133065	-0.0895908	0.562963
chr1	20620263	20620264	chr1	20618455	20620454	ENSG00000158828	-0.0582325	0.658904
chr1	20650042	20650043	chr1	20649855	20650454	ENSG00000158828	-0.124677	0.327289
chr1	206766559	206766560	chr1	206766452	206766601	ENSG00000284486	0.267771	0.48069
chr1	206770065	206770066	chr1	206769652	206770101	ENSG00000136634	0.214497	0.112442
chr1	206836565	206836566	chr1	206835870	206837149	ENSG00000142224	0.0326025	0.805147
chr1	207630250	207630251	chr1	207630234	207630303	ENSG00000244703	0.124737	0.24511
chr1	207756858	207756859	chr1	207756807	207757056	ENSG00000117335	-0.117169	0.415693
chr1	207788387	207788388	chr1	207787857	207788396	ENSG00000117335	-0.165033	0.228673
chr1	207801041	207801042	chr1	207800518	207801157	ENSG00000203709	-0.0134961	0.855145
chr1	207852581	207852582	chr1	207852518	207853107	ENSG00000203709	-0.103826	0.0867436
chr1	207955377	207955378	chr1	207955102	207955401	ENSG00000284237	0.0434893	0.81596
chr1	209803766	209803767	chr1	209803402	209804101	ENSG00000009790	-0.0131755	0.879489
chr12	10017562	10017563	chr12	10017556	10017955	ENSG00000172322	0.187204	0.4627
chr12	100426307	100426308	chr12	100426249	100427048	ENSG00000179520	0.108212	0.602691
chr12	101170056	101170057	chr12	101170053	101170492	ENSG00000256870	0.119337	0.344743
chr12	101695783	101695784	chr12	101695647	101695796	ENSG00000111666	0.386041	0.00469607
chr12	10379727	10379728	chr12	10379353	10380852	ENSG00000213809	0.130612	0.117517
chr12	103799046	103799047	chr12	103798853	103799152	ENSG00000111696	0.110357	0.509678
chr12	103799046	103799047	chr12	103798900	103799199	ENSG00000257754	0.069593	0.436668
chr12	103868057	103868058	chr12	103866801	103868200	ENSG00000257327	-0.0566813	0.664866
chr12	104008707	104008708	chr12	104008454	104008753	ENSG00000139372	0.0596355	0.755397
chr12	10415926	10415927	chr12	10415312	10416351	ENSG00000255641	-0.0486604	0.680082
chr12	10447769	10447770	chr12	10447602	10447851	ENSG00000255641	-0.197659	0.124747
chr12	104506806	104506807	chr12	104506059	104507028	ENSG00000258111	0.10187	0.414679
chr12	104551215	104551216	chr12	104551073	104551502	ENSG00000279176	0.0919501	0.80598
chr12	10458392	10458393	chr12	10458354	10458803	ENSG00000134545	0.154777	0.23354
chr12	10458392	10458393	chr12	10458354	10458893	ENSG00000205809	0.187647	0.224459
chr12	10571818	10571819	chr12	10571753	10572342	ENSG00000256667	0.0634229	0.598083
chr12	107358300	107358301	chr12	107357747	107359246	ENSG00000200897	-0.0574864	0.672036
chr12	108593454	108593455	chr12	108592502	108593581	ENSG00000136003	0.200269	0.235694
chr12	108667330	108667331	chr12	108667158	108667347	ENSG00000238457	0.141002	0.65589
chr12	109549113	109549114	chr12	109548255	109550254	ENSG00000110921	-0.0537821	0.711079
chr12	110266682	110266683	chr12	110266656	110266695	ENSG00000174437	-0.134714	0.290575
chr12	110344222	110344223	chr12	110344102	110344301	ENSG00000276956	0.275886	0.620503
chr12	111407152	111407153	chr12	111407152	111407251	ENSG00000257595	-0.374769	0.242009
chr12	111440722	111440723	chr12	111440498	111440947	ENSG00000111252	0.104104	0.42226
chr12	111576140	111576141	chr12	111575821	111577050	ENSG00000272215	-0.706986	0.192739
chr12	111585263	111585264	chr12	111585151	111585700	ENSG00000272215	-0.236012	0.621454
chr12	111585263	111585264	chr12	111585148	111585697	ENSG00000258099	0.276243	0.0638333
chr12	111752634	111752635	chr12	111752496	111752645	ENSG00000111271	0.101591	0.0623463
chr12	111774029	111774030	chr12	111773947	111774156	ENSG00000111275	-0.265615	0.483102
chr12	111835695	111835696	chr12	111835654	111836703	ENSG00000234608	0.262112	0.0565361
chr12	112392775	112392776	chr12	112392600	112392799	ENSG00000089009	0.170872	0.202846
chr1	211436426	211436427	chr1	211436355	211436444	ENSG00000236809	0.0235123	0.847498
chr12	11495484	11495485	chr12	11494902	11495601	ENSG00000277705	0.277349	0.613077
chr12	11495484	11495485	chr12	11495153	11496382	ENSG00000237303	0.0443402	0.79278
chr12	11495484	11495485	chr12	11494899	11495498	ENSG00000278654	0.181896	0.234331
chr12	116564853	116564854	chr12	116564205	116565104	ENSG00000258102	0.0460725	0.575795
chr12	116564853	116564854	chr12	116564294	116565973	ENSG00000275898	0.0340519	0.793703
chr1	211800608	211800609	chr1	211800457	211800706	ENSG00000123684	0.479658	0.0144976
chr12	118016864	118016865	chr12	118016754	118016903	ENSG00000176871	0.0698196	0.646122
chr12	118016864	118016865	chr12	118016759	118016868	ENSG00000276292	-0.239069	0.353986
chr12	118976759	118976760	chr12	118976747	118976856	ENSG00000244112	0.0982237	0.382508
chr12	118981798	118981799	chr12	118981776	118982355	ENSG00000256031	-0.314213	0.0269683
chr12	119645697	119645698	chr12	119644803	119645902	ENSG00000111725	0.166478	0.729539
chr12	119709120	119709121	chr12	119709098	119709197	ENSG00000255692	-0.176999	0.218456
chr12	120424913	120424914	chr12	120424751	120424960	ENSG00000170855	-0.18505	0.300804
chr12	120442631	120442632	chr12	120442058	120442667	ENSG00000111786	-0.131352	0.230896
chr12	120472178	120472179	chr12	120471798	120472247	ENSG00000111786	-0.0916533	0.370495
chr12	120472201	120472202	chr12	120471798	120472247	ENSG00000111786	-0.0916533	0.370495
chr12	120482340	120482341	chr12	120482248	120482347	ENSG00000111786	-0.12682	0.21013
chr12	120482340	120482341	chr12	120482245	120482444	ENSG00000278344	-0.0793562	0.804018
chr12	120482340	120482341	chr12	120482248	120482397	ENSG00000248008	0.037698	0.788934
chr1	212064456	212064457	chr1	212063853	212064612	ENSG00000264358	-0.373018	0.0186439
chr12	120722812	120722813	chr12	120722735	120723054	ENSG00000122971	0.0772859	0.507019
chr12	120722812	120722813	chr12	120722455	120722894	ENSG00000175970	-0.00722124	0.926284
chr12	120994496	120994497	chr12	120994111	120994650	ENSG00000135114	0.0257208	0.851948
chr1	212116634	212116635	chr1	212116551	212116650	ENSG00000252879	-0.158421	0.177753
chr12	121203220	121203221	chr12	121203108	121203347	ENSG00000274029	0.033235	0.832627
chr12	121779004	121779005	chr12	121778897	121779156	ENSG00000274292	0.21993	0.512274
chr12	121779004	121779005	chr12	121778897	121779156	ENSG00000212694	0.0770349	0.447887
chr12	122819039	122819040	chr12	122818793	122819292	ENSG00000130787	0.357082	0.07976
chr12	123142469	123142470	chr12	123142304	123142553	ENSG00000280120	0.188286	0.343356
chr12	123283382	123283383	chr12	123283349	123283598	ENSG00000139697	0.34084	0.069683
chr12	123338999	123339000	chr12	123338949	123339398	ENSG00000207189	0.273627	0.011977
chr12	123348974	123348975	chr12	123348199	123349798	ENSG00000207189	0.039095	0.74559
chr12	123411359	123411360	chr12	123411253	123411602	ENSG00000150977	0.0274764	0.930024
chr12	123414971	123414972	chr12	123414703	123415682	ENSG00000150977	-0.491724	0.397151
chr12	123975620	123975621	chr12	123975205	123975954	ENSG00000179195	0.0794867	0.559067
chr12	123975620	123975621	chr12	123975603	123976152	ENSG00000269938	0.312943	0.253373
chr12	123975620	123975621	chr12	123975600	123976149	ENSG00000270061	-0.0268015	0.870803
chr12	123980289	123980290	chr12	123980253	123980452	ENSG00000269938	0.247883	0.281916
chr12	123996254	123996255	chr12	123996155	123996404	ENSG00000179195	-0.198153	0.169741
chr12	124035299	124035300	chr12	124035295	124035404	ENSG00000179195	-0.0416525	0.76476
chr12	124967176	124967177	chr12	124965825	124967454	ENSG00000150990	-0.0563218	0.767609
chr1	212682581	212682582	chr1	212682199	212682798	ENSG00000237980	0.140907	0.470488
chr12	127154164	127154165	chr12	127154149	127154348	ENSG00000278266	0.0858593	0.62528
chr12	12717761	12717762	chr12	12717653	12717802	ENSG00000275560	-0.184302	0.526775
chr12	128840393	128840394	chr12	128840191	128840400	ENSG00000139370	-0.16412	0.446261
chr12	130827204	130827205	chr12	130827146	130827295	ENSG00000256250	0.0603769	0.666362
chr12	130868017	130868018	chr12	130867949	130868048	ENSG00000132341	-0.386969	0.00066419
chr12	131840694	131840695	chr12	131840403	131841002	ENSG00000198598	-0.240158	0.0474302
chr12	131949846	131949847	chr12	131949750	131949849	ENSG00000177192	0.423407	0.253315
chr12	132117051	132117052	chr12	132117013	132119012	ENSG00000279640	0.121141	0.753061
chr12	13367062	13367063	chr12	13366649	13367948	ENSG00000180861	0.0504161	0.777279
chr1	213977478	213977479	chr1	213977401	213977850	ENSG00000117707	-0.121513	0.686302
chr1	213988477	213988478	chr1	213988451	213988700	ENSG00000117707	0.0128631	0.974105
chr12	14237698	14237699	chr12	14237590	14237949	ENSG00000256084	-0.187008	0.320636
chr1	21496799	21496800	chr1	21496452	21496901	ENSG00000162551	0.1664	0.268216
chr1	218352246	218352247	chr1	218352056	218352295	ENSG00000232480	0.0451903	0.842245
chr1	218352886	218352887	chr1	218352296	218353055	ENSG00000232480	0.0182277	0.947588
chr1	218447405	218447406	chr1	218447235	218447894	ENSG00000092969	0.176666	0.192665
chr1	218454682	218454683	chr1	218454355	218454744	ENSG00000092969	-0.209808	0.119852
chr1	218503102	218503103	chr1	218503096	218504255	ENSG00000228208	0.205169	0.225272
chr1	218503341	218503342	chr1	218503096	218504255	ENSG00000228208	0.205169	0.225272
chr1	218503622	218503623	chr1	218503096	218504255	ENSG00000228208	0.205169	0.225272
chr1	218503717	218503718	chr1	218503096	218504255	ENSG00000228208	0.205169	0.225272
chr1	218506344	218506345	chr1	218506056	218506455	ENSG00000228208	0.134788	0.411822
chr1	218506388	218506389	chr1	218506056	218506455	ENSG00000228208	0.134788	0.411822
chr1	218510342	218510343	chr1	218510246	218511095	ENSG00000228208	0.188784	0.224119
chr1	218510675	218510676	chr1	218510246	218511095	ENSG00000228208	0.188784	0.224119
chr1	218517235	218517236	chr1	218517096	218518595	ENSG00000228208	0.0893114	0.674366
chr1	218517510	218517511	chr1	218517096	218518595	ENSG00000228208	0.0893114	0.674366
chr1	218517606	218517607	chr1	218517096	218518595	ENSG00000228208	0.0893114	0.674366
chr1	218517790	218517791	chr1	218517096	218518595	ENSG00000228208	0.0893114	0.674366
chr1	218517972	218517973	chr1	218517096	218518595	ENSG00000228208	0.0893114	0.674366
chr1	218518160	218518161	chr1	218517096	218518595	ENSG00000228208	0.0893114	0.674366
chr1	218532472	218532473	chr1	218532356	218532605	ENSG00000228208	-0.289124	0.0446099
chr12	204673	204674	chr12	204657	204996	ENSG00000111181	-0.116959	0.152124
chr1	22068758	22068759	chr1	22068697	22069106	ENSG00000230068	0.149556	0.260498
chr1	22120823	22120824	chr1	22120603	22120852	ENSG00000271840	0.0733985	0.635638
chr1	22143914	22143915	chr1	22143555	22144304	ENSG00000162552	-0.628287	0.163294
chr1	22143958	22143959	chr1	22143555	22144304	ENSG00000162552	-0.628287	0.163294
chr1	222602315	222602316	chr1	222601546	222602555	ENSG00000154305	-0.115817	0.676479
chr1	222638065	222638066	chr1	222637086	222638705	ENSG00000154305	-0.591958	0.0670959
chr1	222638065	222638066	chr1	222637204	222638413	ENSG00000229399	0.0316758	0.791756
chr1	222650187	222650188	chr1	222650103	222651012	ENSG00000186063	0.194984	0.0612609
chr1	222650401	222650402	chr1	222650103	222651012	ENSG00000186063	0.194984	0.0612609
chr1	222650401	222650402	chr1	222650306	222650545	ENSG00000154305	0.0701945	0.76948
chr1	222656208	222656209	chr1	222655996	222657085	ENSG00000154305	-0.383073	0.200762
chr1	222656208	222656209	chr1	222656007	222656406	ENSG00000272750	0.140966	0.186395
chr1	222656208	222656209	chr1	222656004	222656413	ENSG00000229399	0.0425021	0.701242
chr1	22355873	22355874	chr1	22355850	22356099	ENSG00000279625	-0.0201156	0.864263
chr1	22371367	22371368	chr1	22371300	22371499	ENSG00000279625	0.0702274	0.553953
chr1	223732743	223732744	chr1	223732593	223732852	ENSG00000162909	-0.0398663	0.720886
chr1	22376542	22376543	chr1	22376450	22376999	ENSG00000279625	0.230122	0.0456793
chr1	22379941	22379942	chr1	22379900	22379949	ENSG00000279625	0.110923	0.32536
chr1	224394506	224394507	chr1	224394050	224395549	ENSG00000143771	-0.651235	0.407954
chr12	24605546	24605547	chr12	24605504	24605963	ENSG00000197503	0.0897615	0.45139
chr1	225721638	225721639	chr1	225720048	225721967	ENSG00000226349	0.15406	0.428654
chr1	225844976	225844977	chr1	225843883	225845552	ENSG00000242861	-0.0426685	0.833052
chr1	225894725	225894726	chr1	225894252	225895281	ENSG00000243709	0.0142568	0.930902
chr12	26124961	26124962	chr12	26124946	26125025	ENSG00000123095	0.150655	0.28427
chr12	26251365	26251366	chr12	26251249	26251848	ENSG00000278095	-0.154905	0.379111
chr12	26273738	26273739	chr12	26273649	26273848	ENSG00000278095	-0.320272	0.348547
chr12	26275744	26275745	chr12	26275549	26275798	ENSG00000278095	-0.450964	0.447105
chr12	26290097	26290098	chr12	26289954	26290103	ENSG00000256234	-0.490896	0.19241
chr12	26321934	26321935	chr12	26321804	26322043	ENSG00000256185	-0.0286181	0.796094
chr12	26334350	26334351	chr12	26334054	26334353	ENSG00000256185	0.222803	0.175784
chr1	226668188	226668189	chr1	226667640	226668499	ENSG00000228382	-0.123608	0.372636
chr12	2674806	2674807	chr12	2673500	2675099	ENSG00000256271	0.0940527	0.668353
chr12	2674806	2674807	chr12	2674747	2674936	ENSG00000203648	0.0961244	0.542762
chr12	2680055	2680056	chr12	2679850	2680749	ENSG00000256271	0.121741	0.674308
chr12	2773378	2773379	chr12	2771953	2773452	ENSG00000004478	-0.128746	0.466684
chr12	27804600	27804601	chr12	27804550	27804799	ENSG00000087448	0.16304	0.568227
chr1	228397861	228397862	chr1	228397693	228397952	ENSG00000154370	0.287924	0.101317
chr1	228397861	228397862	chr1	228397651	228398150	ENSG00000231563	-0.163971	0.270078
chr1	228456531	228456532	chr1	228456397	228456796	ENSG00000196890	-0.0356631	0.833986
chr1	228515588	228515589	chr1	228515501	228515700	ENSG00000168159	0.136228	0.442971
chr12	29282547	29282548	chr12	29282397	29282596	ENSG00000275476	0.166485	0.411673
chr12	29282547	29282548	chr12	29282398	29282557	ENSG00000257176	0.38802	0.587717
chr12	29284284	29284285	chr12	29284047	29284396	ENSG00000275476	0.111715	0.410054
chr1	230253243	230253244	chr1	230251854	230253693	ENSG00000227006	0.21634	0.0442701
chr12	31288245	31288246	chr12	31287757	31288616	ENSG00000256176	0.445302	0.00604462
chr12	31288245	31288246	chr12	31287752	31289421	ENSG00000275097	0.0445735	0.779441
chr1	23158411	23158412	chr1	23157703	23158492	ENSG00000252578	0.200727	0.452203
chr1	23158411	23158412	chr1	23158055	23158454	ENSG00000229010	0.0129667	0.921018
chr12	31908519	31908520	chr12	31908499	31908608	ENSG00000255760	0.261217	0.00336464
chr12	31988561	31988562	chr12	31987705	31989244	ENSG00000276136	-0.182103	0.350206
chr12	31990343	31990344	chr12	31989375	31991104	ENSG00000276136	-0.00359924	0.985427
chr12	33403422	33403423	chr12	33403238	33403647	ENSG00000110975	0.0326946	0.836577
chr1	23383982	23383983	chr1	23383900	23384599	ENSG00000271420	-0.0193676	0.876604
chr1	234590266	234590267	chr1	234589269	234590858	ENSG00000168264	0.426848	0.115513
chr1	234590610	234590611	chr1	234589269	234590858	ENSG00000168264	0.426848	0.115513
chr1	234680808	234680809	chr1	234680793	234680952	ENSG00000230628	-0.129917	0.337806
chr1	23514124	23514125	chr1	23513430	23514599	ENSG00000007968	0.224347	0.0779897
chr1	23520972	23520973	chr1	23520800	23520999	ENSG00000007968	0.270632	0.0148016
chr1	235939586	235939587	chr1	235939449	235939598	ENSG00000229291	-0.481494	0.000348074
chr1	235943941	235943942	chr1	235943753	235944202	ENSG00000237845	0.312277	0.197289
chr1	23783408	23783409	chr1	23783405	23784044	ENSG00000057757	0.0241829	0.918338
chr12	40208138	40208139	chr12	40207859	40208398	ENSG00000225342	-0.220208	0.352998
chr12	40220632	40220633	chr12	40220049	40221008	ENSG00000225342	0.227125	0.0862336
chr1	24179559	24179560	chr1	24179550	24179749	ENSG00000230023	-0.121933	0.238574
chr1	241854524	241854525	chr1	241854507	241854596	ENSG00000174371	-0.213003	0.0613851
chr1	241870961	241870962	chr1	241870047	241870966	ENSG00000174371	-0.129895	0.245604
chr1	24208948	24208949	chr1	24207757	24209156	ENSG00000185436	0.130222	0.248395
chr12	42329106	42329107	chr12	42328850	42329899	ENSG00000278520	0.207386	0.0778934
chr12	4256383	4256384	chr12	4256202	4256551	ENSG00000118971	-0.119854	0.855251
chr12	4275678	4275679	chr12	4275602	4275701	ENSG00000118971	-0.261918	0.666495
chr12	4296223	4296224	chr12	4294772	4296771	ENSG00000118971	-0.0242128	0.980403
chr12	4296223	4296224	chr12	4294763	4296762	ENSG00000078237	-0.165854	0.179429
chr1	243029970	243029971	chr1	243029861	243030050	ENSG00000253326	0.0200289	0.885972
chr12	4307138	4307139	chr12	4307102	4307601	ENSG00000118971	0.321134	0.534745
chr1	243286579	243286580	chr1	243286547	243286706	ENSG00000224727	-0.130297	0.830242
chr1	243612815	243612816	chr1	243612596	243613045	ENSG00000226766	0.149323	0.340773
chr12	43760023	43760024	chr12	43759898	43760547	ENSG00000257896	-0.193921	0.0876192
chr1	244077146	244077147	chr1	244076650	244077249	ENSG00000279774	0.212889	0.339529
chr12	45449707	45449708	chr12	45449346	45449765	ENSG00000257368	-0.207154	0.183147
chr1	245699920	245699921	chr1	245699902	245700101	ENSG00000231612	-0.0449406	0.856228
chr1	246209578	246209579	chr1	246209454	246209793	ENSG00000202184	0.0663803	0.597538
chr1	246497934	246497935	chr1	246497749	246498098	ENSG00000242042	0.386187	0.0569102
chr12	4699085	4699086	chr12	4698634	4699203	ENSG00000255639	0.0594406	0.580597
chr1	247097823	247097824	chr1	247097800	247097859	ENSG00000221953	0.0361642	0.726437
chr1	247184887	247184888	chr1	247184655	247184974	ENSG00000196418	0.538171	0.0563714
chr1	247184887	247184888	chr1	247184500	247185049	ENSG00000252516	0.054948	0.724638
chr1	247618267	247618268	chr1	247617953	247618292	ENSG00000198452	-0.140905	0.203837
chr12	47793471	47793472	chr12	47792951	47793500	ENSG00000274737	-0.074632	0.450011
chr12	47798279	47798280	chr12	47798051	47798450	ENSG00000274737	0.00209836	0.988444
chr1	247841312	247841313	chr1	247841099	247841348	ENSG00000162722	0.0237171	0.734407
chr1	247859368	247859369	chr1	247859349	247859748	ENSG00000162722	0.06377	0.445201
chr1	247868935	247868936	chr1	247868899	247869648	ENSG00000162722	0.0730307	0.29181
chr1	247882970	247882971	chr1	247882299	247884048	ENSG00000162722	-0.0212645	0.818116
chr12	48015271	48015272	chr12	48015151	48015450	ENSG00000257955	-0.248495	0.517557
chr12	48015271	48015272	chr12	48014277	48015406	ENSG00000258203	0.139338	0.319284
chr12	4814531	4814532	chr12	4813955	4814994	ENSG00000255608	-0.265713	0.174866
chr12	48305824	48305825	chr12	48303980	48305979	ENSG00000187166	0.00936378	0.950985
chr12	48539450	48539451	chr12	48539304	48539553	ENSG00000197376	0.187017	0.183104
chr12	48679011	48679012	chr12	48678998	48679197	ENSG00000129315	-0.140667	0.654493
chr12	48985754	48985755	chr12	48985453	48986352	ENSG00000125084	0.172567	0.462682
chr12	48985754	48985755	chr12	48985367	48986456	ENSG00000257913	-0.00996957	0.942909
chr12	49014657	49014658	chr12	49014497	49014796	ENSG00000257913	0.102022	0.32706
chr12	49028311	49028312	chr12	49028295	49028454	ENSG00000167548	-0.00259053	0.988978
chr12	49028311	49028312	chr12	49028247	49028456	ENSG00000257913	-0.0690707	0.508757
chr1	24905071	24905072	chr1	24905055	24905994	ENSG00000278034	0.101028	0.950924
chr12	49080822	49080823	chr12	49080695	49081154	ENSG00000167548	-0.00965354	0.939894
chr1	24924426	24924427	chr1	24924345	24924454	ENSG00000278034	-0.048527	0.971616
chr1	24925432	24925433	chr1	24925245	24925444	ENSG00000278034	1.73992	0.400455
chr12	49267932	49267933	chr12	49267631	49268300	ENSG00000258334	-0.406416	0.0179257
chr12	49268608	49268609	chr12	49268551	49268650	ENSG00000258334	0.166897	0.337945
chr12	49282227	49282228	chr12	49281790	49283649	ENSG00000258101	-0.0480177	0.729713
chr12	49554169	49554170	chr12	49554150	49554249	ENSG00000257964	-0.0373764	0.834158
chr1	24963243	24963244	chr1	24962505	24963504	ENSG00000229162	-0.721401	0.0257877
chr1	24972350	24972351	chr1	24972345	24972504	ENSG00000229162	0.27974	0.535181
chr12	50761880	50761881	chr12	50761848	50761997	ENSG00000200428	0.0323707	0.912998
chr12	51279917	51279918	chr12	51279902	51280151	ENSG00000183283	-0.0227001	0.876845
chr12	51852154	51852155	chr12	51852100	51852299	ENSG00000261308	0.0412337	0.848293
chr12	51912002	51912003	chr12	51911908	51912147	ENSG00000139567	0.340524	0.0223501
chr12	52076748	52076749	chr12	52076252	52077451	ENSG00000123358	0.232379	0.283063
chr12	52076748	52076749	chr12	52076049	52077458	ENSG00000259884	0.199329	0.104049
chr1	2521540	2521541	chr1	2521465	2522694	ENSG00000272449	0.117408	0.514864
chr12	52246493	52246494	chr12	52246100	52246549	ENSG00000135480	0.251325	0.148389
chr12	52880120	52880121	chr12	52880049	52880158	ENSG00000241146	-0.20714	0.593461
chr12	53293603	53293604	chr12	53293601	53293650	ENSG00000123349	0.157536	0.471564
chr12	53354069	53354070	chr12	53354005	53354104	ENSG00000170374	0.196054	0.107921
chr12	54342686	54342687	chr12	54342556	54342805	ENSG00000199122	0.096207	0.411596
chr12	55659083	55659084	chr12	55659006	55659095	ENSG00000170439	0.187667	0.116839
chr12	55697248	55697249	chr12	55697036	55697455	ENSG00000258311	-0.292988	0.102805
chr12	55720985	55720986	chr12	55720947	55721006	ENSG00000135437	-0.285457	0.627745
chr12	55720985	55720986	chr12	55720944	55721003	ENSG00000258045	0.182871	0.738617
chr12	55721801	55721802	chr12	55721568	55722157	ENSG00000135424	0.179868	0.445719
chr12	55721994	55721995	chr12	55721568	55722157	ENSG00000135424	0.179868	0.445719
chr12	55721994	55721995	chr12	55721954	55722043	ENSG00000258056	0.0797529	0.582685
chr12	55991020	55991021	chr12	55989769	55991768	ENSG00000123374	0.00561491	0.96967
chr12	56086799	56086800	chr12	56086799	56086898	ENSG00000170515	0.197176	0.081413
chr12	56098096	56098097	chr12	56097749	56098248	ENSG00000135482	-0.106404	0.62664
chr12	56098096	56098097	chr12	56097653	56098552	ENSG00000258317	-0.306625	0.113197
chr12	56103857	56103858	chr12	56103801	56103950	ENSG00000257411	0.00323867	0.982247
chr12	56103857	56103858	chr12	56103804	56103953	ENSG00000257553	0.23192	0.355599
chr12	56124624	56124625	chr12	56124354	56124743	ENSG00000257553	0.0646425	0.632915
chr12	56290713	56290714	chr12	56290498	56290847	ENSG00000257740	0.520819	0.174811
chr12	56349583	56349584	chr12	56349223	56351222	ENSG00000135473	-0.160692	0.259608
chr12	56350492	56350493	chr12	56349223	56351222	ENSG00000135473	-0.160692	0.259608
chr12	56642239	56642240	chr12	56641705	56642954	ENSG00000110955	0.148706	0.449336
chr12	56752285	56752286	chr12	56752096	56752295	ENSG00000198056	-0.0822285	0.818173
chr12	56983563	56983564	chr12	56983551	56983600	ENSG00000139547	0.262046	0.0606881
chr12	57099944	57099945	chr12	57099558	57100407	ENSG00000166888	0.149837	0.202896
chr12	57415673	57415674	chr12	57415200	57415759	ENSG00000175189	-0.13879	0.136841
chr12	57454856	57454857	chr12	57454755	57455204	ENSG00000166986	0.183648	0.325639
chr12	57714269	57714270	chr12	57713271	57714800	ENSG00000255737	0.0269092	0.846412
chr12	57739473	57739474	chr12	57739301	57740760	ENSG00000135439	0.519954	0.107346
chr12	57768956	57768957	chr12	57768802	57769301	ENSG00000123427	0.176326	0.308218
chr12	57807682	57807683	chr12	57807448	57807797	ENSG00000257921	0.0525929	0.77779
chr12	57908653	57908654	chr12	57908528	57909047	ENSG00000257698	0.0905855	0.312294
chr1	2579316	2579317	chr1	2579199	2579598	ENSG00000157873	0.230153	0.174712
chr1	2594226	2594227	chr1	2594200	2594399	ENSG00000228037	0.373668	0.0410631
chr12	6180053	6180054	chr12	6179495	6180194	ENSG00000010278	0.224423	0.00910486
chr12	61858476	61858477	chr12	61858318	61858497	ENSG00000257528	-0.171148	0.673072
chr1	26194649	26194650	chr1	26193901	26194870	ENSG00000142684	0.300228	0.0733896
chr12	6199357	6199358	chr12	6199305	6199494	ENSG00000010278	-0.00230502	0.982691
chr12	62349567	62349568	chr12	62349301	62349900	ENSG00000200814	0.0865312	0.551765
chr1	26242051	26242052	chr1	26241581	26243580	ENSG00000278572	-0.44831	0.190555
chr1	26242051	26242052	chr1	26241801	26242740	ENSG00000236155	0.0695299	0.776498
chr1	26275079	26275080	chr1	26274948	26275097	ENSG00000158062	0.504381	0.160147
chr12	62764382	62764383	chr12	62764227	62764446	ENSG00000213352	-0.159609	0.272812
chr12	6326405	6326406	chr12	6326397	6326556	ENSG00000067182	-0.002105	0.991496
chr12	6330843	6330844	chr12	6330453	6330852	ENSG00000111319	0.139301	0.493125
chr12	6330843	6330844	chr12	6330746	6330845	ENSG00000008323	0.00411348	0.968346
chr12	6333477	6333478	chr12	6333353	6333842	ENSG00000111319	-0.178678	0.404879
chr12	6333477	6333478	chr12	6333436	6333505	ENSG00000008323	-0.153312	0.111176
chr12	6356915	6356916	chr12	6356804	6357553	ENSG00000265388	-0.0259492	0.81917
chr12	6383934	6383935	chr12	6383855	6383944	ENSG00000111321	-0.0791711	0.753468
chr12	6384185	6384186	chr12	6384155	6384204	ENSG00000256433	-0.00348389	0.986761
chr12	6393576	6393577	chr12	6393107	6393606	ENSG00000213942	-0.0440227	0.763512
chr1	26415053	26415054	chr1	26414998	26415777	ENSG00000131914	0.0281509	0.948386
chr12	66239384	66239385	chr12	66239079	66239848	ENSG00000225422	-0.0462032	0.763437
chr12	66239384	66239385	chr12	66238745	66239594	ENSG00000256072	0.0447204	0.789191
chr12	67274047	67274048	chr12	67273851	67274280	ENSG00000111530	0.245318	0.178661
chr1	26795439	26795440	chr1	26795002	26795451	ENSG00000060642	0.167854	0.138497
chr1	26811902	26811903	chr1	26811800	26811999	ENSG00000204160	0.138176	0.412259
chr12	68140560	68140561	chr12	68140498	68140857	ENSG00000111537	-0.842633	0.483239
chr12	68175651	68175652	chr12	68175648	68175767	ENSG00000111537	0.133467	0.94294
chr12	68562405	68562406	chr12	68561898	68562507	ENSG00000274459	-0.149131	0.291183
chr12	68563384	68563385	chr12	68562858	68563547	ENSG00000274459	0.25388	0.282592
chr12	69187442	69187443	chr12	69187123	69187942	ENSG00000258140	0.0618644	0.669877
chr12	69338325	69338326	chr12	69338201	69338350	ENSG00000090382	-0.124791	0.790251
chr12	69350234	69350235	chr12	69350201	69350300	ENSG00000090382	-0.0406568	0.836705
chr12	69350234	69350235	chr12	69349574	69350553	ENSG00000274979	-0.14749	0.553733
chr1	26936054	26936055	chr1	26935849	26936298	ENSG00000131910	0.207464	0.14849
chr12	7182217	7182218	chr12	7181948	7182347	ENSG00000139182	0.149259	0.252207
chr1	27602129	27602130	chr1	27601705	27602244	ENSG00000126705	0.132607	0.29787
chr1	27644581	27644582	chr1	27644419	27645648	ENSG00000235912	-0.383488	0.0207435
chr1	27644581	27644582	chr1	27644308	27644847	ENSG00000233975	0.0484089	0.701603
chr1	27644581	27644582	chr1	27644468	27645657	ENSG00000225886	0.071437	0.424426
chr12	76615280	76615281	chr12	76615151	76615350	ENSG00000213272	-0.225292	0.424016
chr1	27955781	27955782	chr1	27954453	27955992	ENSG00000130768	-0.00211951	0.988251
chr1	28348520	28348521	chr1	28348002	28349241	ENSG00000130772	-0.093418	0.433137
chr1	28877395	28877396	chr1	28877293	28877402	ENSG00000233427	1.0312	0.0323929
chr12	8905966	8905967	chr12	8905796	8906155	ENSG00000111752	-0.120627	0.415824
chr12	89503611	89503612	chr12	89503604	89503693	ENSG00000270344	0.0745093	0.837089
chr12	89543660	89543661	chr12	89543548	89543997	ENSG00000257594	0.131257	0.557135
chr12	89543660	89543661	chr12	89543549	89544128	ENSG00000258302	0.12577	0.233711
chr12	89543660	89543661	chr12	89543654	89543753	ENSG00000270344	0.139836	0.643276
chr12	89547772	89547773	chr12	89547748	89548047	ENSG00000257594	0.258055	0.289525
chr12	89615182	89615183	chr12	89615049	89615748	ENSG00000070961	0.0531935	0.845946
chr12	89615182	89615183	chr12	89614129	89615758	ENSG00000258302	0.284479	0.0372523
chr12	89619312	89619313	chr12	89619049	89620098	ENSG00000070961	0.0617333	0.733382
chr12	89619312	89619313	chr12	89619249	89619348	ENSG00000258302	0.152045	0.139686
chr12	89625401	89625402	chr12	89625049	89626298	ENSG00000070961	0.0891925	0.678979
chr12	9218736	9218737	chr12	9218503	9219002	ENSG00000237248	0.344592	0.0081179
chr12	92386298	92386299	chr12	92385806	92386755	ENSG00000277851	-0.239346	0.0478491
chr12	93562896	93562897	chr12	93562814	93563303	ENSG00000120833	0.0472525	0.857739
chr12	93583178	93583179	chr12	93582814	93583353	ENSG00000120833	-0.271389	0.301311
chr12	93589778	93589779	chr12	93589404	93589903	ENSG00000120833	-0.0643732	0.815091
chr12	93726563	93726564	chr12	93726251	93726790	ENSG00000258274	0.0772615	0.367256
chr12	94148083	94148084	chr12	94147896	94148105	ENSG00000258035	-0.159557	0.505641
chr12	94268895	94268896	chr12	94268758	94269997	ENSG00000258365	-0.00820908	0.954712
chr12	94289428	94289429	chr12	94289150	94289449	ENSG00000258172	-0.179196	0.156416
chr12	95114195	95114196	chr12	95113800	95114249	ENSG00000237774	-0.147427	0.420917
chr12	95275175	95275176	chr12	95274902	95275401	ENSG00000212535	-0.105052	0.627529
chr12	95275175	95275176	chr12	95275150	95275249	ENSG00000202470	-0.455313	0.474818
chr12	95861926	95861927	chr12	95860898	95861927	ENSG00000139343	-0.0597642	0.839503
chr12	95867790	95867791	chr12	95866858	95867927	ENSG00000139343	0.268821	0.421488
chr12	95877650	95877651	chr12	95877648	95878047	ENSG00000165972	-0.0210123	0.763253
chr12	95877650	95877651	chr12	95877448	95877927	ENSG00000139343	0.117682	0.67825
chr12	96009421	96009422	chr12	96009098	96009597	ENSG00000111144	-0.127999	0.203063
chr12	96085489	96085490	chr12	96084951	96085500	ENSG00000277062	0.0649171	0.600486
chr12	9681032	9681033	chr12	9680854	9681203	ENSG00000213443	-0.644444	0.243484
chr12	9746454	9746455	chr12	9746396	9747055	ENSG00000110848	-0.0423103	0.574042
chr12	9747028	9747029	chr12	9746396	9747055	ENSG00000110848	-0.0423103	0.574042
chr12	98613440	98613441	chr12	98613405	98613644	ENSG00000212443	-0.45854	0.00208847
chr1	3080038	3080039	chr1	3079348	3080167	ENSG00000142611	-0.0248805	0.794413
chr13	102691078	102691079	chr13	102691004	102691603	ENSG00000139780	-0.106137	0.65384
chr13	105498801	105498802	chr13	105498697	105498866	ENSG00000182346	-0.0690328	0.651468
chr13	108308033	108308034	chr13	108307350	108308239	ENSG00000102524	-0.188234	0.24942
chr13	108308033	108308034	chr13	108307502	108308211	ENSG00000223177	-0.205625	0.200016
chr13	108308037	108308038	chr13	108307350	108308239	ENSG00000102524	-0.188234	0.24942
chr13	108308037	108308038	chr13	108307502	108308211	ENSG00000223177	-0.205625	0.200016
chr13	109759295	109759296	chr13	109758848	109759697	ENSG00000185950	0.171072	0.280542
chr13	111166485	111166486	chr13	111166451	111167000	ENSG00000274614	0.0688853	0.649397
chr13	113185433	113185434	chr13	113185354	113185653	ENSG00000126231	0.373619	0.136753
chr13	113849020	113849021	chr13	113848949	113849548	ENSG00000183087	0.0942973	0.389538
chr1	31359023	31359024	chr1	31358625	31359544	ENSG00000121769	-0.0780262	0.298174
chr1	31359023	31359024	chr1	31358602	31359251	ENSG00000121766	-0.0419814	0.722362
chr1	31631487	31631488	chr1	31631256	31632355	ENSG00000121764	-0.387151	0.171072
chr1	31726197	31726198	chr1	31725247	31726856	ENSG00000084636	-0.118064	0.605411
chr1	31862344	31862345	chr1	31862193	31862502	ENSG00000269967	0.0996992	0.4732
chr13	23363304	23363305	chr13	23363303	23363452	ENSG00000232163	0.0914123	0.407767
chr13	23921903	23921904	chr13	23921807	23922446	ENSG00000196593	-0.0920123	0.40421
chr13	26157576	26157577	chr13	26156654	26157723	ENSG00000233963	-0.437974	0.0109166
chr13	27453577	27453578	chr13	27453544	27453793	ENSG00000122034	0.330677	0.0221195
chr13	27968824	27968825	chr13	27968714	27969003	ENSG00000183463	0.0669393	0.707071
chr13	27999224	27999225	chr13	27998704	27999253	ENSG00000122025	-0.0600668	0.570955
chr13	28100660	28100661	chr13	28100504	28100753	ENSG00000122025	0.23637	0.466986
chr13	28100660	28100661	chr13	28100551	28100750	ENSG00000235115	0.715138	0.346533
chr13	28409926	28409927	chr13	28409344	28410803	ENSG00000102755	-0.155935	0.160874
chr13	30539242	30539243	chr13	30538900	30539399	ENSG00000224117	-0.200525	0.212627
chr13	32053511	32053512	chr13	32053354	32054203	ENSG00000237637	-0.355967	0.416112
chr13	33634664	33634665	chr13	33634646	33635705	ENSG00000232986	-0.110838	0.477953
chr13	36198244	36198245	chr13	36198108	36198297	ENSG00000120669	-0.20042	0.483613
chr13	36912884	36912885	chr13	36912751	36913100	ENSG00000120693	0.0197182	0.807995
chr13	37542255	37542256	chr13	37541940	37542999	ENSG00000275226	0.29755	0.0205217
chr13	40983974	40983975	chr13	40983948	40984097	ENSG00000120690	0.0554494	0.442312
chr13	41473262	41473263	chr13	41473149	41473298	ENSG00000102760	0.142425	0.480266
chr13	42270355	42270356	chr13	42270293	42270752	ENSG00000023516	0.163182	0.616831
chr13	42377313	42377314	chr13	42377098	42377397	ENSG00000283554	0.150117	0.184804
chr13	42554441	42554442	chr13	42554306	42554945	ENSG00000120659	-0.190978	0.450329
chr13	43196338	43196339	chr13	43196051	43196500	ENSG00000276569	-0.269624	0.159386
chr13	43883789	43883790	chr13	43883645	43883844	ENSG00000274001	-0.0177761	0.922592
chr13	45014070	45014071	chr13	45014049	45014248	ENSG00000083635	-0.0998748	0.172744
chr13	45312051	45312052	chr13	45311854	45312203	ENSG00000253051	0.0982541	0.531928
chr13	45326132	45326133	chr13	45326003	45326202	ENSG00000228886	-0.0083873	0.961245
chr13	46129007	46129008	chr13	46128946	46130076	ENSG00000080618	-0.0313861	0.864285
chr13	48308227	48308228	chr13	48308153	48308402	ENSG00000238086	0.047343	0.749747
chr13	48575735	48575736	chr13	48575604	48575753	ENSG00000233610	0.226954	0.336824
chr13	50532652	50532653	chr13	50532453	50532902	ENSG00000229323	-0.216488	0.138531
chr1	36106319	36106320	chr1	36106296	36106845	ENSG00000232862	-0.0355001	0.817619
chr13	69345267	69345268	chr13	69345153	69345602	ENSG00000235221	0.278861	0.016872
chr13	72700734	72700735	chr13	72700647	72700856	ENSG00000206922	-0.170221	0.346172
chr13	72701469	72701470	chr13	72701357	72701656	ENSG00000204899	0.0934523	0.550324
chr13	73053137	73053138	chr13	73053046	73053455	ENSG00000102554	-0.0893757	0.575074
chr13	73859670	73859671	chr13	73859603	73859682	ENSG00000279463	-0.0443104	0.672103
chr1	37473572	37473573	chr1	37473552	37474301	ENSG00000163874	-0.423885	0.536703
chr1	37473572	37473573	chr1	37473499	37473648	ENSG00000233621	-6.44675	0.329277
chr13	75490523	75490524	chr13	75490395	75490554	ENSG00000136111	-0.148169	0.123277
chr1	37563549	37563550	chr1	37563247	37564146	ENSG00000237749	0.238343	0.188115
chr1	37630749	37630750	chr1	37630350	37631399	ENSG00000169218	0.00887716	0.9595
chr1	37656262	37656263	chr1	37655850	37656349	ENSG00000169218	0.034821	0.853716
chr1	3774964	3774965	chr1	3774950	3775059	ENSG00000162592	-0.0300597	0.789508
chr1	3774964	3774965	chr1	3774895	3775054	ENSG00000266075	0.633604	1.61681e-07
chr1	3774964	3774965	chr1	3774898	3775057	ENSG00000272153	-0.0381747	0.85598
chr1	3775434	3775435	chr1	3775308	3775547	ENSG00000130764	0.171743	0.444791
chr1	3775434	3775435	chr1	3775058	3775547	ENSG00000272153	0.279259	0.367354
chr1	37781481	37781482	chr1	37780802	37781851	ENSG00000185090	-0.295321	0.0241284
chr1	3780727	3780728	chr1	3780650	3780759	ENSG00000162592	0.132502	0.29773
chr1	37812907	37812908	chr1	37812049	37813978	ENSG00000197982	-0.0609014	0.6829
chr1	37814315	37814316	chr1	37813979	37815048	ENSG00000197982	-0.183928	0.220063
chr1	37943401	37943402	chr1	37942355	37943694	ENSG00000183431	0.341206	0.00680637
chr1	37995647	37995648	chr1	37995500	37995699	ENSG00000183386	-0.128661	0.406284
chr1	37995647	37995648	chr1	37995552	37995791	ENSG00000212541	0.0371249	0.797255
chr13	80029047	80029048	chr13	80028905	80029654	ENSG00000284196	0.35497	0.0451118
chr13	80049211	80049212	chr13	80049205	80049394	ENSG00000284196	0.161181	0.568809
chr13	80065270	80065271	chr13	80064725	80066144	ENSG00000284196	-0.224779	0.240693
chr13	80070483	80070484	chr13	80069695	80070724	ENSG00000284196	-0.238185	0.0883145
chr13	89259450	89259451	chr13	89259353	89259552	ENSG00000234660	-0.123068	0.412964
chr13	90907558	90907559	chr13	90906254	90907953	ENSG00000231674	0.021301	0.891599
chr1	39103899	39103900	chr1	39103800	39103939	ENSG00000206654	5.60631e-05	0.999834
chr13	91376987	91376988	chr13	91376900	91377949	ENSG00000215417	-0.0414504	0.765292
chr1	39552837	39552838	chr1	39552756	39552855	ENSG00000090621	0.0252914	0.831492
chr13	98048363	98048364	chr13	98048298	98048497	ENSG00000065150	-0.00623367	0.956801
chr14	100217855	100217856	chr14	100217298	100219297	ENSG00000100811	0.231153	0.231946
chr14	102508662	102508663	chr14	102508496	102508675	ENSG00000212330	-0.00390436	0.981624
chr14	102915701	102915702	chr14	102915504	102916093	ENSG00000259515	0.0957981	0.29423
chr14	103018488	103018489	chr14	103017899	103019378	ENSG00000198752	0.183461	0.00129115
chr14	103100448	103100449	chr14	103099847	103100746	ENSG00000259717	-0.204086	0.113346
chr14	103513797	103513798	chr14	103513499	103514048	ENSG00000166165	0.203968	0.0654284
chr14	103525141	103525142	chr14	103524659	103525398	ENSG00000166165	0.0444191	0.764003
chr14	103525141	103525142	chr14	103524852	103526391	ENSG00000075413	0.286221	0.0914938
chr14	103541163	103541164	chr14	103541095	103541304	ENSG00000252469	-0.311462	0.225898
chr14	103551456	103551457	chr14	103551395	103551504	ENSG00000252469	-0.00365052	0.98387
chr14	103580497	103580498	chr14	103579962	103581451	ENSG00000256053	0.499626	0.000838909
chr14	104637421	104637422	chr14	104637400	104637449	ENSG00000260792	0.104498	0.290168
chr14	104776883	104776884	chr14	104776696	104776905	ENSG00000179627	-0.0642992	0.561012
chr14	104924668	104924669	chr14	104924596	104924745	ENSG00000166428	0.211621	0.222151
chr14	104926500	104926501	chr14	104926446	104926595	ENSG00000166428	-0.0663629	0.700066
chr14	105292627	105292628	chr14	105292503	105292692	ENSG00000179364	0.196228	0.130434
chr14	105516759	105516760	chr14	105516703	105516902	ENSG00000184986	-0.283253	0.00103408
chr14	105523262	105523263	chr14	105523153	105523602	ENSG00000184986	0.150034	0.0935277
chr14	105524283	105524284	chr14	105524143	105524652	ENSG00000184986	0.0104904	0.92002
chr14	105706543	105706544	chr14	105706348	105706597	ENSG00000211895	0.0777462	0.730149
chr14	106772332	106772333	chr14	106772302	106772401	ENSG00000280411	0.200284	0.104009
chr1	41280098	41280099	chr1	41279373	41280352	ENSG00000235358	-0.081462	0.305305
chr1	41364414	41364415	chr1	41364252	41364851	ENSG00000204060	0.034328	0.831063
chr1	41366625	41366626	chr1	41366094	41366643	ENSG00000229901	-0.20895	0.388189
chr1	41522197	41522198	chr1	41522049	41522698	ENSG00000230638	0.493476	0.098618
chr1	41532093	41532094	chr1	41532049	41532348	ENSG00000230638	0.179272	0.691613
chr14	20403486	20403487	chr14	20402870	20403949	ENSG00000185271	0.25446	0.125558
chr14	20439279	20439280	chr14	20438955	20439294	ENSG00000258515	0.0833358	0.377357
chr14	20687111	20687112	chr14	20686447	20687176	ENSG00000214274	-0.114418	0.209301
chr14	20690751	20690752	chr14	20690747	20690946	ENSG00000259171	-0.324056	0.0245977
chr14	20690751	20690752	chr14	20690750	20690949	ENSG00000258818	0.106236	0.500343
chr14	20690751	20690752	chr14	20690747	20690946	ENSG00000214274	-0.135354	0.150805
chr14	20698124	20698125	chr14	20698050	20698199	ENSG00000258818	0.0920867	0.629936
chr14	21074607	21074608	chr14	21074350	21075149	ENSG00000165801	0.330444	0.173203
chr14	21074607	21074608	chr14	21073937	21075936	ENSG00000232070	0.255642	0.119358
chr14	21074607	21074608	chr14	21073896	21075045	ENSG00000165804	0.299397	0.135362
chr14	21728267	21728268	chr14	21727699	21729268	ENSG00000240954	-0.187826	0.311206
chr14	22139542	22139543	chr14	22139505	22139544	ENSG00000211809	-0.387974	0.0106075
chr14	22468664	22468665	chr14	22468642	22469301	ENSG00000211829	-0.0375601	0.831643
chr14	22843385	22843386	chr14	22842999	22844878	ENSG00000172590	-0.0612299	0.602352
chr14	22918376	22918377	chr14	22918306	22918395	ENSG00000100461	-0.273691	0.0855284
chr14	22918376	22918377	chr14	22918301	22918400	ENSG00000100462	-0.274303	0.163229
chr14	22939628	22939629	chr14	22938206	22940205	ENSG00000100461	-0.332771	0.0207502
chr14	22939628	22939629	chr14	22939511	22941000	ENSG00000100462	-0.133272	0.348578
chr14	22995273	22995274	chr14	22995158	22996397	ENSG00000100802	-0.0715945	0.581687
chr14	22995273	22995274	chr14	22995199	22996498	ENSG00000280129	0.334946	0.110389
chr14	23025068	23025069	chr14	23024908	23025247	ENSG00000100802	0.162813	0.130077
chr14	23028147	23028148	chr14	23027698	23028697	ENSG00000100802	0.101269	0.295596
chr14	23117837	23117838	chr14	23117294	23117853	ENSG00000092067	0.0350562	0.769683
chr14	23119848	23119849	chr14	23119804	23120003	ENSG00000100813	-0.159419	0.412432
chr14	23120140	23120141	chr14	23120104	23120193	ENSG00000092067	0.0076941	0.954253
chr14	23394593	23394594	chr14	23394408	23394597	ENSG00000166091	-0.249182	0.0130148
chr14	24139938	24139939	chr14	24139903	24140052	ENSG00000213928	0.0816637	0.602538
chr14	24219608	24219609	chr14	24219302	24219701	ENSG00000278784	0.254854	0.279191
chr14	24484796	24484797	chr14	24484594	24485003	ENSG00000258744	0.199844	0.305618
chr14	24575006	24575007	chr14	24574952	24575801	ENSG00000100448	0.286694	0.156701
chr14	24575006	24575007	chr14	24574723	24575852	ENSG00000258657	0.142116	0.288549
chr14	28258905	28258906	chr14	28258850	28258999	ENSG00000197358	-0.0801215	0.689033
chr14	29417656	29417657	chr14	29417646	29417845	ENSG00000258107	0.0223842	0.913074
chr1	42963086	42963087	chr1	42962895	42963594	ENSG00000117394	-0.557235	0.326386
chr1	42963086	42963087	chr1	42962895	42963594	ENSG00000283973	-0.509674	0.0315549
chr14	30893304	30893305	chr14	30893179	30894398	ENSG00000258525	-0.0036682	0.971215
chr14	32222579	32222580	chr14	32222453	32222642	ENSG00000202337	0.111169	0.667955
chr1	43363065	43363066	chr1	43362917	43363296	ENSG00000159479	0.101888	0.510047
chr1	43363065	43363066	chr1	43362797	43363296	ENSG00000066322	0.0359661	0.794794
chr1	43453815	43453816	chr1	43453603	43453842	ENSG00000178922	-0.0081164	0.973117
chr14	35094005	35094006	chr14	35093347	35094296	ENSG00000092020	0.0673174	0.708451
chr14	35102957	35102958	chr14	35102807	35103196	ENSG00000092020	-0.276283	0.0909061
chr14	35103151	35103152	chr14	35102807	35103196	ENSG00000092020	-0.276283	0.0909061
chr14	35130485	35130486	chr14	35129351	35130800	ENSG00000241052	0.0752454	0.640793
chr14	35212966	35212967	chr14	35212023	35213902	ENSG00000282625	-0.120742	0.771323
chr14	35271735	35271736	chr14	35271496	35271745	ENSG00000100890	0.368737	0.000512567
chr14	35413286	35413287	chr14	35413151	35413300	ENSG00000100906	0.0103331	0.929397
chr1	43848369	43848370	chr1	43848354	43848823	ENSG00000126091	0.233244	0.19062
chr1	43853701	43853702	chr1	43853700	43853899	ENSG00000224751	0.0302153	0.952815
chr1	43853701	43853702	chr1	43853652	43853801	ENSG00000283477	-0.395851	0.282566
chr14	49634964	49634965	chr14	49634955	49635144	ENSG00000168282	-0.351166	0.61997
chr14	49634964	49634965	chr14	49634954	49635153	ENSG00000165506	-0.0659608	0.813596
chr14	49714510	49714511	chr14	49712667	49714666	ENSG00000258400	0.287143	0.0421203
chr14	49826962	49826963	chr14	49826725	49827194	ENSG00000252474	0.0118052	0.950458
chr14	50411265	50411266	chr14	50411253	50411452	ENSG00000258857	0.182306	0.0549361
chr14	50719695	50719696	chr14	50719207	50720546	ENSG00000270062	-0.267452	0.0867139
chr14	50741955	50741956	chr14	50741857	50742346	ENSG00000270062	-0.113019	0.427117
chr14	50936813	50936814	chr14	50936796	50936855	ENSG00000258745	-0.139397	0.695002
chr14	51238072	51238073	chr14	51237703	51238602	ENSG00000201820	-0.058527	0.745429
chr14	51372927	51372928	chr14	51372504	51373053	ENSG00000258942	0.240339	0.0835443
chr14	51899056	51899057	chr14	51899005	51899144	ENSG00000258928	-0.288634	0.103826
chr14	52060469	52060470	chr14	52060053	52060702	ENSG00000087303	0.438473	0.0180331
chr1	45345193	45345194	chr1	45344555	45345904	ENSG00000186603	0.0759389	0.785561
chr14	54507743	54507744	chr14	54507484	54508103	ENSG00000197045	0.222252	0.0805099
chr14	54539032	54539033	chr14	54538812	54539101	ENSG00000100532	0.262124	0.064981
chr14	55396480	55396481	chr14	55396201	55396540	ENSG00000182521	0.298987	0.0167196
chr14	55413329	55413330	chr14	55413050	55413499	ENSG00000259318	-0.0525728	0.674508
chr14	55732330	55732331	chr14	55732298	55732857	ENSG00000258784	0.115165	0.346673
chr1	45688921	45688922	chr1	45688854	45688953	ENSG00000230896	0.0470228	0.706661
chr14	58261180	58261181	chr14	58261152	58261251	ENSG00000258682	-0.0121271	0.898328
chr14	58271048	58271049	chr14	58270052	58271251	ENSG00000258682	0.167445	0.102803
chr14	58271048	58271049	chr14	58271033	58271252	ENSG00000279636	0.137658	0.193892
chr14	58271048	58271049	chr14	58270953	58271202	ENSG00000252782	-0.128806	0.526788
chr14	59498575	59498576	chr14	59498503	59498602	ENSG00000050130	0.0948491	0.509185
chr14	61551126	61551127	chr14	61550998	61551397	ENSG00000258926	-0.478071	0.00358593
chr14	61557049	61557050	chr14	61556753	61557312	ENSG00000250548	0.108888	0.45119
chr14	63486804	63486805	chr14	63486652	63487401	ENSG00000252800	-0.302295	0.0318234
chr14	64459379	64459380	chr14	64459306	64459505	ENSG00000089775	-0.12365	0.488826
chr1	46464760	46464761	chr1	46464003	46465602	ENSG00000224863	-0.10156	0.786152
chr14	65006478	65006479	chr14	65006325	65006894	ENSG00000272158	0.101915	0.706028
chr14	65008822	65008823	chr14	65008355	65009304	ENSG00000272158	0.00576944	0.983823
chr14	65020976	65020977	chr14	65020455	65021204	ENSG00000272158	-0.0436208	0.872012
chr14	65020976	65020977	chr14	65020448	65021247	ENSG00000266531	0.192202	0.316349
chr1	46525009	46525010	chr1	46524856	46525645	ENSG00000197587	0.108249	0.471355
chr14	67776358	67776359	chr14	67775954	67776373	ENSG00000072121	-0.174797	0.622207
chr14	67776358	67776359	chr14	67776004	67777643	ENSG00000258759	-0.0665	0.635249
chr14	68318360	68318361	chr14	68317948	68318397	ENSG00000240210	0.131639	0.31191
chr14	68713254	68713255	chr14	68712500	68713299	ENSG00000242941	-0.19155	0.195731
chr14	68793311	68793312	chr14	68793100	68793549	ENSG00000185650	-0.201067	0.984887
chr14	68886047	68886048	chr14	68884857	68886856	ENSG00000258565	0.170204	0.251017
chr14	69128196	69128197	chr14	69127452	69128851	ENSG00000206768	0.132798	0.327661
chr14	69880631	69880632	chr14	69880340	69882099	ENSG00000242071	-0.215589	0.136516
chr14	70423423	70423424	chr14	70423296	70423495	ENSG00000213463	-0.307147	0.00358823
chr14	70452982	70452983	chr14	70452897	70453156	ENSG00000139985	-0.11025	0.378183
chr14	71298060	71298061	chr14	71297729	71299728	ENSG00000259146	0.252864	0.182664
chr14	73505831	73505832	chr14	73505653	73505852	ENSG00000258443	-0.106926	0.59507
chr14	73505831	73505832	chr14	73505748	73505877	ENSG00000258695	0.445115	0.670552
chr14	73510230	73510231	chr14	73509964	73511093	ENSG00000170468	0.122769	0.401466
chr14	73608028	73608029	chr14	73607996	73608105	ENSG00000177465	0.117645	0.719974
chr14	73973416	73973417	chr14	73973351	73973600	ENSG00000156050	-0.0485933	0.720433
chr14	77047501	77047502	chr14	77047444	77047553	ENSG00000246548	-0.00961256	0.961594
chr14	77047501	77047502	chr14	77047450	77047549	ENSG00000258819	0.0834868	0.782052
chr14	77429295	77429296	chr14	77429195	77429304	ENSG00000151445	-0.126497	0.47814
chr14	81348410	81348411	chr14	81348401	81348600	ENSG00000242163	-0.0566437	0.739338
chr14	88022477	88022478	chr14	88022124	88023543	ENSG00000140030	0.0800846	0.370391
chr14	88022477	88022478	chr14	88022095	88022654	ENSG00000258826	0.0466136	0.809614
chr14	90287967	90287968	chr14	90287495	90288844	ENSG00000100764	-0.202379	0.46943
chr14	90819884	90819885	chr14	90819705	90820354	ENSG00000258884	-0.255855	0.0722832
chr14	91403986	91403987	chr14	91403899	91404098	ENSG00000258446	0.0675352	0.60364
chr14	91960878	91960879	chr14	91960852	91961501	ENSG00000140092	0.226702	0.0315087
chr14	91961004	91961005	chr14	91960852	91961501	ENSG00000140092	0.226702	0.0315087
chr14	91962066	91962067	chr14	91961701	91962450	ENSG00000100815	-0.0177038	0.941277
chr14	93323930	93323931	chr14	93323598	93324007	ENSG00000278396	-0.21945	0.0137116
chr14	94371805	94371806	chr14	94371747	94372756	ENSG00000197249	-0.00245561	0.986489
chr14	95536861	95536862	chr14	95536503	95537202	ENSG00000182512	0.148842	0.0302661
chr14	96363661	96363662	chr14	96363602	96363751	ENSG00000066739	0.279715	0.163854
chr14	96587587	96587588	chr14	96587253	96587732	ENSG00000258702	-0.05576	0.72002
chr14	97143565	97143566	chr14	97143416	97144247	ENSG00000259026	0.132628	0.440544
chr14	99252882	99252883	chr14	99252848	99253107	ENSG00000235785	-0.0342928	0.638378
chr14	99279937	99279938	chr14	99279907	99280286	ENSG00000127152	-0.101091	0.0159892
chr1	50973784	50973785	chr1	50973745	50973894	ENSG00000123080	0.363566	0.150477
chr15	101287286	101287287	chr15	101287100	101287499	ENSG00000131876	0.0387835	0.938639
chr1	51138594	51138595	chr1	51138354	51139233	ENSG00000204006	0.0166639	0.907928
chr1	51138695	51138696	chr1	51138354	51139233	ENSG00000204006	0.0166639	0.907928
chr15	24679516	24679517	chr15	24678868	24679697	ENSG00000185823	-0.118901	0.529753
chr15	25105327	25105328	chr15	25104907	25105456	ENSG00000207174	0.214312	0.228748
chr15	28947614	28947615	chr15	28947483	28947642	ENSG00000034053	7.82997e-05	0.998803
chr15	30606129	30606130	chr15	30605805	30606694	ENSG00000270016	0.0803335	0.689798
chr15	30606129	30606130	chr15	30605958	30606947	ENSG00000269930	-0.0122106	0.924306
chr15	30923732	30923733	chr15	30923694	30923803	ENSG00000270015	0.00457779	0.964453
chr15	31248786	31248787	chr15	31248249	31248998	ENSG00000259772	0.0194615	0.937869
chr15	32642660	32642661	chr15	32642256	32642675	ENSG00000166922	-0.129398	0.335382
chr15	32642660	32642661	chr15	32642104	32642753	ENSG00000241818	0.143808	0.23929
chr15	32707222	32707223	chr15	32706974	32707253	ENSG00000166923	-0.263577	0.503292
chr1	53311959	53311960	chr1	53311851	53312250	ENSG00000225030	1.11157	0.235747
chr15	33212866	33212867	chr15	33212702	33213101	ENSG00000215296	0.129483	0.376929
chr15	34367316	34367317	chr15	34367248	34367617	ENSG00000176454	-0.0544113	0.910054
chr1	53978192	53978193	chr1	53977969	53978208	ENSG00000219102	-0.117961	0.260757
chr15	40030351	40030352	chr15	40030199	40030398	ENSG00000140319	0.0994759	0.550099
chr15	40032280	40032281	chr15	40032251	40032300	ENSG00000248508	0.23288	0.304189
chr15	40068540	40068541	chr15	40068502	40069001	ENSG00000275636	0.073356	0.739329
chr15	40099764	40099765	chr15	40099752	40099891	ENSG00000275636	0.513517	0.0191175
chr15	40240667	40240668	chr15	40240652	40240901	ENSG00000260648	-0.171567	0.716082
chr15	40327523	40327524	chr15	40327176	40327545	ENSG00000137841	-0.236399	0.189235
chr15	40381264	40381265	chr15	40381101	40381400	ENSG00000128944	0.039821	0.732002
chr15	41109352	41109353	chr15	41108498	41109877	ENSG00000259547	0.0321479	0.866633
chr15	41482225	41482226	chr15	41481558	41482637	ENSG00000062524	0.108048	0.215842
chr15	41490486	41490487	chr15	41490448	41490597	ENSG00000137815	-0.0350156	0.850123
chr15	41505376	41505377	chr15	41504906	41505505	ENSG00000103932	-0.79341	0.00856687
chr15	41969267	41969268	chr15	41969199	41969298	ENSG00000103966	0.268631	0.348087
chr1	54206401	54206402	chr1	54206401	54206700	ENSG00000116221	0.104195	0.407795
chr15	43410750	43410751	chr15	43410701	43410900	ENSG00000137822	-0.0376891	0.735796
chr15	43638408	43638409	chr15	43638302	43638631	ENSG00000206991	0.142293	0.0953287
chr15	43648818	43648819	chr15	43648702	43648851	ENSG00000206991	0.124427	0.22232
chr15	43703591	43703592	chr15	43702796	43703885	ENSG00000223572	0.108034	0.644274
chr15	43703591	43703592	chr15	43703558	43703597	ENSG00000205771	0.145581	0.533088
chr15	43735687	43735688	chr15	43735179	43735698	ENSG00000206589	0.0424012	0.691176
chr15	43863560	43863561	chr15	43863399	43863748	ENSG00000227973	-0.098897	0.463558
chr15	44000939	44000940	chr15	44000851	44001050	ENSG00000185607	0.101203	0.389993
chr15	44707278	44707279	chr15	44706993	44707402	ENSG00000206957	-0.0907014	0.64977
chr15	45065212	45065213	chr15	45064716	45066715	ENSG00000259418	0.0290596	0.886664
chr15	45406595	45406596	chr15	45405529	45407528	ENSG00000166920	-0.0688829	0.324115
chr15	45406595	45406596	chr15	45406251	45407330	ENSG00000171763	0.0559003	0.708809
chr15	45426989	45426990	chr15	45426699	45427528	ENSG00000166920	-0.0124989	0.84078
chr15	45426989	45426990	chr15	45426702	45427651	ENSG00000259342	-0.253601	0.0942864
chr15	45508837	45508838	chr15	45507427	45508996	ENSG00000259354	0.282085	0.0410401
chr1	54634286	54634287	chr1	54634254	54634503	ENSG00000184313	-0.231944	0.000893697
chr1	54634286	54634287	chr1	54634182	54634451	ENSG00000162391	-0.203831	0.0561125
chr15	49186829	49186830	chr15	49186550	49187399	ENSG00000243338	0.0833928	0.551897
chr15	49448874	49448875	chr15	49448706	49449195	ENSG00000140285	0.0708797	0.77962
chr15	50722519	50722520	chr15	50721709	50722648	ENSG00000259773	-0.0977271	0.684903
chr15	50748601	50748602	chr15	50748556	50748855	ENSG00000138600	0.119145	0.568723
chr15	50748601	50748602	chr15	50748559	50748858	ENSG00000259773	-0.0602954	0.813007
chr15	50766432	50766433	chr15	50766349	50766448	ENSG00000259773	-0.0892091	0.747417
chr15	51325511	51325512	chr15	51325449	51325548	ENSG00000186417	-0.127458	0.334355
chr15	55801982	55801983	chr15	55801922	55803351	ENSG00000069869	-0.00315407	0.991966
chr15	55824365	55824366	chr15	55824302	55824551	ENSG00000069869	0.0871263	0.445015
chr15	56488569	56488570	chr15	56488544	56489203	ENSG00000138587	-0.268754	0.458086
chr15	57741661	57741662	chr15	57741629	57742398	ENSG00000255529	0.17951	0.581921
chr15	58431227	58431228	chr15	58430510	58431889	ENSG00000259293	0.101602	0.521335
chr15	58431280	58431281	chr15	58430510	58431889	ENSG00000259293	0.101602	0.521335
chr15	58431476	58431477	chr15	58430510	58431889	ENSG00000259293	0.101602	0.521335
chr15	58431740	58431741	chr15	58430510	58431889	ENSG00000259293	0.101602	0.521335
chr15	58849507	58849508	chr15	58849352	58849951	ENSG00000128923	-0.375883	0.00477153
chr15	59136459	59136460	chr15	59135434	59137433	ENSG00000157483	-0.437406	0.108271
chr15	59195731	59195732	chr15	59195703	59196182	ENSG00000253030	-0.218957	0.0844563
chr15	63104668	63104669	chr15	63104500	63104749	ENSG00000103642	0.0760661	0.448702
chr15	63594394	63594395	chr15	63593247	63595246	ENSG00000259248	-0.181104	0.521855
chr15	64194343	64194344	chr15	64192517	64194346	ENSG00000169118	0.114594	0.696105
chr1	56530519	56530520	chr1	56530347	56530656	ENSG00000162407	0.154769	0.056304
chr1	56550459	56550460	chr1	56550447	56550606	ENSG00000162407	0.10371	0.245988
chr1	56550459	56550460	chr1	56550452	56550601	ENSG00000236776	0.140396	0.49082
chr1	56554977	56554978	chr1	56554352	56555201	ENSG00000236776	-0.219671	0.160414
chr15	65778355	65778356	chr15	65778296	65778495	ENSG00000174485	0.166423	0.083875
chr15	66370923	66370924	chr15	66370756	66371145	ENSG00000075131	0.251311	0.327498
chr15	66630879	66630880	chr15	66630850	66630999	ENSG00000259471	0.163493	0.219491
chr15	67157322	67157323	chr15	67157194	67157443	ENSG00000259202	-0.0482624	0.8463
chr15	67157967	67157968	chr15	67157734	67158093	ENSG00000259202	0.209036	0.220328
chr15	67163292	67163293	chr15	67162904	67163453	ENSG00000259202	0.299593	0.238998
chr15	67165147	67165148	chr15	67163734	67165203	ENSG00000259202	-0.00332809	0.989603
chr15	68422693	68422694	chr15	68422553	68422702	ENSG00000137809	0.0772302	0.376346
chr15	69287238	69287239	chr15	69287048	69287327	ENSG00000261634	-0.177936	0.0203573
chr15	69390577	69390578	chr15	69390444	69390803	ENSG00000259426	0.036431	0.906369
chr15	69697166	69697167	chr15	69697129	69697898	ENSG00000259641	0.16549	0.2001
chr15	70077039	70077040	chr15	70076802	70077091	ENSG00000207965	0.255648	0.85161
chr15	71352781	71352782	chr15	71352158	71352957	ENSG00000212664	-0.146714	0.464503
chr15	71826436	71826437	chr15	71826406	71826705	ENSG00000260037	0.00796696	0.923389
chr15	72206596	72206597	chr15	72206407	72206606	ENSG00000175318	0.182609	0.268859
chr15	73754322	73754323	chr15	73754001	73754350	ENSG00000205363	0.0442293	0.900092
chr15	73927241	73927242	chr15	73927199	73927698	ENSG00000129038	-0.0485272	0.752172
chr15	73936469	73936470	chr15	73936399	73936548	ENSG00000129038	-0.0560246	0.473419
chr15	73936724	73936725	chr15	73936549	73936798	ENSG00000129038	0.0377423	0.634118
chr15	73949165	73949166	chr15	73949071	73949700	ENSG00000261801	0.0142368	0.882355
chr15	74226743	74226744	chr15	74226656	74226795	ENSG00000137868	0.225738	0.0611793
chr15	74424268	74424269	chr15	74424199	74424288	ENSG00000138623	0.140209	0.215477
chr15	74804102	74804103	chr15	74803897	74804246	ENSG00000213578	0.122949	0.0861068
chr15	74804102	74804103	chr15	74803893	74804302	ENSG00000261606	-0.173455	0.500733
chr15	74839978	74839979	chr15	74839896	74840055	ENSG00000140474	-0.241573	0.126254
chr15	75132252	75132253	chr15	75131996	75132255	ENSG00000252722	-0.0643922	0.778186
chr15	75426328	75426329	chr15	75426249	75426848	ENSG00000261714	0.138821	0.520006
chr15	75516399	75516400	chr15	75516350	75516649	ENSG00000259931	0.172291	0.0939659
chr15	75637650	75637651	chr15	75637250	75637699	ENSG00000274515	0.0608407	0.711926
chr15	75637650	75637651	chr15	75637139	75638048	ENSG00000260206	-0.204709	0.478813
chr15	75637960	75637961	chr15	75637139	75638048	ENSG00000260206	-0.204709	0.478813
chr1	57836430	57836431	chr1	57836402	57836501	ENSG00000226759	0.0606427	0.605081
chr15	78458207	78458208	chr15	78457947	78458756	ENSG00000259474	0.0373856	0.762175
chr15	78467006	78467007	chr15	78466897	78467056	ENSG00000259474	0.0780888	0.535075
chr15	78474287	78474288	chr15	78474047	78474396	ENSG00000259474	0.323288	0.032066
chr15	78475004	78475005	chr15	78474747	78475056	ENSG00000259474	0.0400152	0.737959
chr15	78475508	78475509	chr15	78475057	78475756	ENSG00000259474	-0.0146323	0.92011
chr15	78476788	78476789	chr15	78476747	78477056	ENSG00000259474	0.28835	0.0764793
chr15	78480334	78480335	chr15	78479907	78481056	ENSG00000259474	0.104702	0.459014
chr15	78480464	78480465	chr15	78479907	78481056	ENSG00000259474	0.104702	0.459014
chr15	78504390	78504391	chr15	78504007	78504506	ENSG00000259474	-0.114574	0.458717
chr15	78505121	78505122	chr15	78505057	78505756	ENSG00000259474	0.228035	0.154402
chr15	78506597	78506598	chr15	78506057	78506820	ENSG00000259474	0.00949379	0.942474
chr15	78565644	78565645	chr15	78565603	78565902	ENSG00000261762	0.0984398	0.750448
chr15	78567268	78567269	chr15	78566753	78567602	ENSG00000261762	0.0431454	0.842152
chr15	78569576	78569577	chr15	78568123	78569652	ENSG00000261762	-0.258358	0.307931
chr15	78570111	78570112	chr15	78570102	78570151	ENSG00000080644	-0.15984	0.215682
chr15	78574103	78574104	chr15	78573703	78574122	ENSG00000261762	-0.0509846	0.850709
chr15	78575140	78575141	chr15	78574892	78575201	ENSG00000279421	0.34664	0.00140648
chr15	78575140	78575141	chr15	78574123	78575252	ENSG00000261762	0.259918	0.306919
chr15	78576294	78576295	chr15	78576123	78576352	ENSG00000261762	0.0654011	0.750595
chr15	78580777	78580778	chr15	78580753	78580842	ENSG00000261762	-0.275891	0.234587
chr15	78586199	78586200	chr15	78586052	78586401	ENSG00000080644	-0.218675	0.11601
chr15	78591471	78591472	chr15	78590753	78591502	ENSG00000261762	-0.0339989	0.880422
chr15	78593856	78593857	chr15	78593502	78594001	ENSG00000279421	0.145866	0.161683
chr15	78599285	78599286	chr15	78599153	78599642	ENSG00000261762	-0.136329	0.541399
chr15	78600319	78600320	chr15	78599602	78600601	ENSG00000279421	-0.0432852	0.700909
chr15	78600319	78600320	chr15	78600203	78600552	ENSG00000261762	0.445302	0.135242
chr15	78602417	78602418	chr15	78602123	78604122	ENSG00000261762	-0.264012	0.410051
chr15	78603787	78603788	chr15	78602123	78604122	ENSG00000261762	-0.264012	0.410051
chr15	78606381	78606382	chr15	78606303	78607602	ENSG00000261762	0.192291	0.366833
chr15	78606590	78606591	chr15	78606402	78606601	ENSG00000080644	0.429791	5.97353e-05
chr15	78606590	78606591	chr15	78606303	78607602	ENSG00000261762	0.192291	0.366833
chr15	78606661	78606662	chr15	78606303	78607602	ENSG00000261762	0.192291	0.366833
chr15	78606871	78606872	chr15	78606303	78607602	ENSG00000261762	0.192291	0.366833
chr15	78607377	78607378	chr15	78606303	78607602	ENSG00000261762	0.192291	0.366833
chr15	78608305	78608306	chr15	78608303	78608402	ENSG00000261762	0.129868	0.542466
chr15	78608308	78608309	chr15	78608303	78608402	ENSG00000261762	0.129868	0.542466
chr15	78608359	78608360	chr15	78608303	78608402	ENSG00000261762	0.129868	0.542466
chr15	78608566	78608567	chr15	78608502	78608601	ENSG00000080644	-0.0937606	0.550978
chr15	78608567	78608568	chr15	78608502	78608601	ENSG00000080644	-0.0937606	0.550978
chr15	78615064	78615065	chr15	78615003	78615702	ENSG00000261762	0.164701	0.480812
chr15	78615314	78615315	chr15	78615003	78615702	ENSG00000261762	0.164701	0.480812
chr15	78615394	78615395	chr15	78615003	78615702	ENSG00000261762	0.164701	0.480812
chr15	78615517	78615518	chr15	78615003	78615702	ENSG00000261762	0.164701	0.480812
chr15	78615668	78615669	chr15	78615003	78615702	ENSG00000261762	0.164701	0.480812
chr15	78615690	78615691	chr15	78615003	78615702	ENSG00000261762	0.164701	0.480812
chr15	78618120	78618121	chr15	78617952	78618301	ENSG00000279421	0.257461	0.0143059
chr15	78618121	78618122	chr15	78617952	78618301	ENSG00000279421	0.257461	0.0143059
chr15	78619330	78619331	chr15	78619302	78619501	ENSG00000279421	0.187781	0.0583065
chr15	78622903	78622904	chr15	78622552	78623101	ENSG00000080644	-0.279905	0.0289359
chr15	78631503	78631504	chr15	78631302	78631601	ENSG00000080644	0.303068	0.0114857
chr15	78635922	78635923	chr15	78635644	78636743	ENSG00000261303	0.103684	0.221332
chr15	78636057	78636058	chr15	78635644	78636743	ENSG00000261303	0.103684	0.221332
chr15	78641976	78641977	chr15	78641852	78642051	ENSG00000080644	-0.148172	0.278619
chr15	78643826	78643827	chr15	78643644	78644043	ENSG00000261303	-0.0148852	0.849339
chr15	78655977	78655978	chr15	78655854	78657103	ENSG00000261303	-0.160869	0.0313116
chr15	78662037	78662038	chr15	78661644	78662093	ENSG00000261303	-0.162033	0.0391406
chr15	78664464	78664465	chr15	78664054	78664553	ENSG00000261303	-0.0575575	0.387509
chr15	78675837	78675838	chr15	78675644	78677643	ENSG00000261303	-0.0990865	0.344585
chr15	78675887	78675888	chr15	78675644	78677643	ENSG00000261303	-0.0990865	0.344585
chr15	78675926	78675927	chr15	78675644	78677643	ENSG00000261303	-0.0990865	0.344585
chr15	78676914	78676915	chr15	78675644	78677643	ENSG00000261303	-0.0990865	0.344585
chr15	78677043	78677044	chr15	78675644	78677643	ENSG00000261303	-0.0990865	0.344585
chr15	78691872	78691873	chr15	78691644	78692353	ENSG00000261303	0.221956	0.0139669
chr15	78702591	78702592	chr15	78702404	78702953	ENSG00000261303	0.148633	0.0690064
chr15	78727810	78727811	chr15	78727804	78728353	ENSG00000261303	0.210174	0.0336934
chr15	78727936	78727937	chr15	78727804	78728353	ENSG00000261303	0.210174	0.0336934
chr15	78733174	78733175	chr15	78732404	78733643	ENSG00000261303	-0.0788994	0.567616
chr15	78733235	78733236	chr15	78732404	78733643	ENSG00000261303	-0.0788994	0.567616
chr15	78733251	78733252	chr15	78732404	78733643	ENSG00000261303	-0.0788994	0.567616
chr15	78733621	78733622	chr15	78732404	78733643	ENSG00000261303	-0.0788994	0.567616
chr15	78734154	78734155	chr15	78734104	78735203	ENSG00000261303	0.00254108	0.976401
chr15	78734187	78734188	chr15	78734104	78735203	ENSG00000261303	0.00254108	0.976401
chr15	78734199	78734200	chr15	78734104	78735203	ENSG00000261303	0.00254108	0.976401
chr15	78734332	78734333	chr15	78734104	78735203	ENSG00000261303	0.00254108	0.976401
chr15	78734480	78734481	chr15	78734104	78735203	ENSG00000261303	0.00254108	0.976401
chr15	78799841	78799842	chr15	78799547	78799846	ENSG00000185787	0.0956918	0.383991
chr15	78830712	78830713	chr15	78830607	78831296	ENSG00000185787	0.282757	0.0805768
chr15	78830712	78830713	chr15	78830603	78831352	ENSG00000136378	0.0993177	0.516247
chr15	78830996	78830997	chr15	78830607	78831296	ENSG00000185787	0.282757	0.0805768
chr15	78830996	78830997	chr15	78830603	78831352	ENSG00000136378	0.0993177	0.516247
chr15	79901905	79901906	chr15	79901840	79901999	ENSG00000180953	0.208437	0.152858
chr15	79967933	79967934	chr15	79967755	79968104	ENSG00000279719	-0.65022	0.0623927
chr15	79975159	79975160	chr15	79975055	79975504	ENSG00000279719	-0.178979	0.176395
chr15	80070911	80070912	chr15	80070898	80071047	ENSG00000086666	-0.325753	0.197448
chr15	81295416	81295417	chr15	81295353	81295552	ENSG00000172345	0.0463095	0.771307
chr15	82683530	82683531	chr15	82683400	82683999	ENSG00000259462	0.145963	0.24207
chr15	84597563	84597564	chr15	84597446	84597605	ENSG00000176371	0.0754606	0.738675
chr15	84597563	84597564	chr15	84597449	84597598	ENSG00000256278	0.00553534	0.981247
chr15	84644014	84644015	chr15	84643947	84644546	ENSG00000277578	-0.227188	0.0867841
chr15	84644014	84644015	chr15	84643299	84644048	ENSG00000275120	0.126465	0.723681
chr15	84645608	84645609	chr15	84645487	84646996	ENSG00000277578	-0.313943	0.0313773
chr15	84645608	84645609	chr15	84644809	84646298	ENSG00000275120	0.0300774	0.92085
chr15	84680172	84680173	chr15	84679954	84680253	ENSG00000259654	0.200183	0.091981
chr15	85062196	85062197	chr15	85061440	85062549	ENSG00000073417	0.352842	0.300733
chr15	85753854	85753855	chr15	85753753	85753902	ENSG00000183655	-0.0169389	0.947731
chr15	85756967	85756968	chr15	85756953	85757002	ENSG00000183655	0.109864	0.531856
chr15	88499236	88499237	chr15	88499103	88499692	ENSG00000181991	-0.0930205	0.524089
chr1	58859954	58859955	chr1	58859948	58860407	ENSG00000232453	0.0726916	0.768663
chr15	88621800	88621801	chr15	88621756	88621855	ENSG00000181026	-0.923781	0.0699342
chr15	89318595	89318596	chr15	89318299	89318948	ENSG00000140525	0.0549567	0.520694
chr15	89885916	89885917	chr15	89885851	89886200	ENSG00000264796	0.165425	0.128567
chr15	89904714	89904715	chr15	89903308	89905007	ENSG00000250021	-0.028291	0.841849
chr15	90087660	90087661	chr15	90087652	90087751	ENSG00000140548	-0.29376	0.0872865
chr15	90571144	90571145	chr15	90571100	90571149	ENSG00000259212	-0.266292	0.725479
chr15	90629669	90629670	chr15	90629631	90630700	ENSG00000278370	0.100742	0.438883
chr15	90658042	90658043	chr15	90657944	90658053	ENSG00000245479	0.130259	0.504639
chr15	90844149	90844150	chr15	90844002	90844351	ENSG00000140564	-0.159241	0.0708879
chr15	90873320	90873321	chr15	90873205	90873454	ENSG00000241869	-0.0939915	0.435106
chr15	90875067	90875068	chr15	90874995	90875694	ENSG00000182511	-0.0815666	0.739295
chr15	90883330	90883331	chr15	90883252	90883591	ENSG00000140564	-0.260574	0.00801327
chr15	90883330	90883331	chr15	90883255	90883654	ENSG00000182511	0.02463	0.919355
chr15	90884382	90884383	chr15	90884302	90884401	ENSG00000140564	0.0304224	0.852869
chr15	90884462	90884463	chr15	90884402	90884501	ENSG00000140564	0.0564024	0.697398
chr15	90884967	90884968	chr15	90884695	90885444	ENSG00000182511	0.197904	0.780624
chr15	90894158	90894159	chr15	90893592	90894301	ENSG00000140564	0.504629	0.00198875
chr15	90894158	90894159	chr15	90893105	90894294	ENSG00000182511	-0.0366897	0.945981
chr15	90963192	90963193	chr15	90962655	90963344	ENSG00000258725	-0.331251	0.207077
chr15	90963192	90963193	chr15	90962948	90963197	ENSG00000200142	-0.0337806	0.788323
chr15	90968837	90968838	chr15	90967698	90969037	ENSG00000198901	-0.0416435	0.555022
chr15	90976901	90976902	chr15	90976798	90977037	ENSG00000198901	-0.0744769	0.148092
chr15	91000846	91000847	chr15	91000598	91000847	ENSG00000198901	0.0285314	0.581091
chr15	91000846	91000847	chr15	91000208	91001197	ENSG00000200142	0.0464381	0.708296
chr15	91668544	91668545	chr15	91668497	91668656	ENSG00000258765	0.0956535	0.368335
chr15	92161801	92161802	chr15	92161798	92161947	ENSG00000258761	-0.109203	0.411129
chr15	93271900	93271901	chr15	93271748	93272197	ENSG00000258888	0.117672	0.163428
chr15	96367910	96367911	chr15	96367847	96367956	ENSG00000259275	0.0419279	0.769885
chr15	96475503	96475504	chr15	96475500	96475749	ENSG00000274079	-0.088193	0.643811
chr15	98063084	98063085	chr15	98062947	98063206	ENSG00000259611	0.13715	0.288313
chr15	99073491	99073492	chr15	99073217	99073496	ENSG00000182253	0.218001	0.186435
chr15	99970799	99970800	chr15	99970101	99970950	ENSG00000259219	0.629312	0.248832
chr15	99972953	99972954	chr15	99972401	99973480	ENSG00000259219	-0.184648	0.829555
chr15	99974409	99974410	chr15	99974101	99974900	ENSG00000259219	0.0140608	0.987827
chr16	1000877	1000878	chr16	1000851	1000950	ENSG00000260807	0.105361	0.22841
chr16	107595	107596	chr16	107497	107596	ENSG00000228779	0.0930708	0.496761
chr16	11075826	11075827	chr16	11075646	11076005	ENSG00000262020	-0.11712	0.707785
chr16	11080508	11080509	chr16	11080256	11080545	ENSG00000262020	0.247117	0.686556
chr16	11093926	11093927	chr16	11093706	11093995	ENSG00000262020	0.071366	0.872256
chr16	11257354	11257355	chr16	11257343	11257392	ENSG00000263179	-0.136849	0.66466
chr16	11358685	11358686	chr16	11358403	11358842	ENSG00000262703	-0.259323	0.0212452
chr16	11360793	11360794	chr16	11360699	11360808	ENSG00000263080	0.104548	0.297735
chr16	11373920	11373921	chr16	11373755	11373954	ENSG00000188897	-0.227302	0.249001
chr16	11449038	11449039	chr16	11448260	11449099	ENSG00000262999	0.228657	0.0812217
chr16	11655918	11655919	chr16	11655800	11656079	ENSG00000153066	0.0110436	0.955255
chr16	11688193	11688194	chr16	11688100	11688699	ENSG00000153066	0.386843	0.106144
chr16	11745470	11745471	chr16	11745006	11746665	ENSG00000274505	-0.106577	0.3094
chr16	12091953	12091954	chr16	12091746	12092595	ENSG00000175604	0.0918152	0.438713
chr16	1277391	1277392	chr16	1277059	1277598	ENSG00000095917	0.14585	0.28441
chr16	134391	134392	chr16	134302	134451	ENSG00000206177	-0.119616	0.1865
chr16	145392	145393	chr16	144737	145656	ENSG00000228779	0.175094	0.29959
chr16	146470	146471	chr16	145797	146736	ENSG00000228779	0.115512	0.595115
chr16	15038117	15038118	chr16	15037898	15038147	ENSG00000275910	0.217203	0.171522
chr16	1534865	1534866	chr16	1533955	1534904	ENSG00000280062	0.20568	0.372889
chr16	15880785	15880786	chr16	15880453	15881602	ENSG00000206778	-0.290006	0.086061
chr16	1655793	1655794	chr16	1655595	1656244	ENSG00000007545	0.201579	0.0133546
chr16	170584	170585	chr16	170547	170896	ENSG00000188536	-0.0385955	0.800863
chr16	17430368	17430369	chr16	17429255	17430824	ENSG00000275927	0.269459	0.507304
chr16	175654	175655	chr16	175550	175679	ENSG00000206172	0.2098	0.159881
chr16	175654	175655	chr16	175557	175696	ENSG00000188536	-0.000694073	0.997009
chr16	176265	176266	chr16	176252	176551	ENSG00000206177	-0.262061	0.262368
chr16	1787405	1787406	chr16	1786620	1788199	ENSG00000063854	-0.0808773	0.824972
chr16	17957069	17957070	chr16	17956150	17957099	ENSG00000228071	0.0699316	0.657921
chr16	19144694	19144695	chr16	19143952	19144931	ENSG00000205730	0.00550147	0.987303
chr16	1923515	1923516	chr16	1923400	1923549	ENSG00000198736	0.106507	0.407127
chr16	19305489	19305490	chr16	19305454	19306163	ENSG00000259871	0.191451	0.206417
chr16	19423707	19423708	chr16	19423607	19424206	ENSG00000259925	0.0847182	0.15095
chr16	2057112	2057113	chr16	2056815	2057554	ENSG00000065057	-0.377306	0.00126842
chr16	20665848	20665849	chr16	20665503	20665952	ENSG00000005187	0.0126404	0.86904
chr1	6236178	6236179	chr1	6236100	6236249	ENSG00000225077	-0.338612	0.266307
chr1	6239763	6239764	chr1	6239700	6239799	ENSG00000225077	-0.059214	0.764234
chr16	243563	243564	chr16	243347	243856	ENSG00000269881	0.271494	0.0628308
chr16	243563	243564	chr16	243546	243655	ENSG00000167930	0.0782546	0.482283
chr1	62467144	62467145	chr1	62466347	62467146	ENSG00000162607	-0.492946	0.297081
chr16	25210495	25210496	chr16	25210353	25210538	ENSG00000266166	0.0779543	0.4949
chr16	259156	259157	chr16	259147	259246	ENSG00000242173	-0.16789	0.172149
chr16	2608384	2608385	chr16	2608004	2608393	ENSG00000279162	0.0191402	0.90548
chr1	62612551	62612552	chr1	62612547	62612646	ENSG00000132855	0.119534	0.405671
chr16	27231559	27231560	chr16	27231308	27231647	ENSG00000259940	0.0741311	0.233764
chr16	27270108	27270109	chr16	27269991	27271450	ENSG00000169189	0.14761	0.198399
chr16	28319648	28319649	chr16	28319555	28320004	ENSG00000198156	0.0211852	0.82575
chr16	28325561	28325562	chr16	28325555	28325794	ENSG00000198156	0.20144	0.0536832
chr16	284580	284581	chr16	284451	285200	ENSG00000076344	0.0886764	0.639701
chr16	28494339	28494340	chr16	28494199	28494408	ENSG00000184730	0.00381429	0.990418
chr16	28495107	28495108	chr16	28494999	28495148	ENSG00000184730	0.205696	0.435157
chr16	28495107	28495108	chr16	28495001	28495110	ENSG00000188603	0.2955	0.0562961
chr16	28495107	28495108	chr16	28494951	28495370	ENSG00000261832	0.0850756	0.599768
chr16	28513291	28513292	chr16	28511371	28513370	ENSG00000261832	0.0614235	0.625382
chr16	28513291	28513292	chr16	28512802	28513401	ENSG00000197272	0.205854	0.148838
chr16	28527319	28527320	chr16	28527202	28527501	ENSG00000197272	-0.501355	0.00901272
chr16	28528527	28528528	chr16	28528298	28528757	ENSG00000176046	-0.050402	0.696928
chr16	28563294	28563295	chr16	28561998	28563707	ENSG00000176046	-0.0399768	0.817519
chr16	28609251	28609252	chr16	28609101	28609350	ENSG00000278665	-0.314846	0.018046
chr16	28609251	28609252	chr16	28609100	28609339	ENSG00000278725	-0.580105	0.0548653
chr16	28610833	28610834	chr16	28610651	28610900	ENSG00000278665	-0.246935	0.0476616
chr16	28610833	28610834	chr16	28610750	28610899	ENSG00000278725	0.124289	0.522119
chr16	28826194	28826195	chr16	28826035	28828034	ENSG00000168488	-0.0109391	0.980761
chr16	28826194	28826195	chr16	28826150	28826249	ENSG00000260796	-0.314875	0.578479
chr16	28826585	28826586	chr16	28826035	28828034	ENSG00000168488	-0.0109391	0.980761
chr16	28837347	28837348	chr16	28836035	28837404	ENSG00000168488	0.0969353	0.83939
chr16	28837347	28837348	chr16	28837166	28837395	ENSG00000261766	-0.00953414	0.938256
chr16	28844406	28844407	chr16	28844035	28845404	ENSG00000168488	0.446677	0.359108
chr16	28846324	28846325	chr16	28846295	28846344	ENSG00000168488	-0.49364	0.467013
chr16	28846324	28846325	chr16	28846296	28846345	ENSG00000261766	-0.173019	0.134728
chr16	28869881	28869882	chr16	28869200	28869899	ENSG00000252461	0.0366334	0.799304
chr16	28910488	28910489	chr16	28910301	28910750	ENSG00000177548	0.0230061	0.790818
chr16	28933075	28933076	chr16	28933001	28933150	ENSG00000177548	0.0093451	0.903824
chr16	28933075	28933076	chr16	28932047	28933356	ENSG00000260853	-0.094642	0.60775
chr16	28965699	28965700	chr16	28965106	28965825	ENSG00000213658	-0.0526714	0.778644
chr16	28991385	28991386	chr16	28991221	28991700	ENSG00000169682	-0.354425	0.0141494
chr16	29422945	29422946	chr16	29422700	29422999	ENSG00000261740	-0.329911	0.0185027
chr16	2970132	2970133	chr16	2969955	2970154	ENSG00000162073	0.448839	0.142477
chr16	297063	297064	chr16	297052	297101	ENSG00000185615	-0.00809009	0.945497
chr16	297063	297064	chr16	296851	297300	ENSG00000076344	-0.00116414	0.995134
chr16	29809159	29809160	chr16	29809106	29809895	ENSG00000103495	-0.545565	0.151298
chr16	30091839	30091840	chr16	30091694	30091843	ENSG00000090238	0.377557	0.0325108
chr16	30091839	30091840	chr16	30091695	30091844	ENSG00000275371	0.0752459	0.52136
chr16	30350020	30350021	chr16	30350005	30350104	ENSG00000274653	-0.167088	0.262926
chr16	30350020	30350021	chr16	30350003	30350452	ENSG00000183604	-0.0272298	0.816196
chr16	30459788	30459789	chr16	30459451	30459850	ENSG00000179918	-0.0212369	0.851564
chr16	30471173	30471174	chr16	30471098	30471307	ENSG00000005844	0.118169	0.434474
chr16	30471173	30471174	chr16	30471100	30471349	ENSG00000261346	0.174914	0.61571
chr16	30481502	30481503	chr16	30481498	30481657	ENSG00000005844	-0.228326	0.218108
chr16	30481502	30481503	chr16	30481499	30481648	ENSG00000266305	-0.00138201	0.996125
chr16	30580789	30580790	chr16	30580756	30581555	ENSG00000229809	0.241309	0.237386
chr16	30580789	30580790	chr16	30580662	30581201	ENSG00000261588	0.489322	0.001146
chr16	30631546	30631547	chr16	30631347	30632406	ENSG00000260167	-0.150047	0.557461
chr16	30714927	30714928	chr16	30714907	30714996	ENSG00000261840	-0.133108	0.602257
chr16	3074919	3074920	chr16	3074847	3074946	ENSG00000008517	-0.0584319	0.835908
chr16	307744	307745	chr16	307727	307796	ENSG00000242173	-0.357018	0.00501371
chr16	30774503	30774504	chr16	30773952	30774531	ENSG00000280211	-1.30476	0.0716152
chr16	30774503	30774504	chr16	30773897	30774856	ENSG00000260899	-0.0510355	0.817362
chr16	307871	307872	chr16	307852	307951	ENSG00000185615	0.0558452	0.650122
chr16	307871	307872	chr16	307797	307906	ENSG00000242173	0.143281	0.333078
chr16	30932667	30932668	chr16	30931872	30932851	ENSG00000275263	-0.599067	0.00214793
chr16	30976060	30976061	chr16	30975872	30976151	ENSG00000275263	0.0257204	0.849045
chr16	31015106	31015107	chr16	31014799	31015888	ENSG00000103496	-0.0356835	0.840871
chr16	31077026	31077027	chr16	31076495	31077694	ENSG00000261124	0.286331	0.421533
chr16	31083850	31083851	chr16	31083499	31084098	ENSG00000255439	0.139185	0.254629
chr16	31083850	31083851	chr16	31082495	31084494	ENSG00000261124	0.48787	0.16988
chr16	31087690	31087691	chr16	31087155	31087894	ENSG00000261124	0.272154	0.349821
chr16	31096368	31096369	chr16	31096302	31096401	ENSG00000167397	-0.28352	0.0330792
chr16	31110472	31110473	chr16	31110454	31110753	ENSG00000103510	0.253015	0.134644
chr16	31118574	31118575	chr16	31118495	31118754	ENSG00000278133	-0.224854	0.502174
chr16	31130672	31130673	chr16	31130645	31130704	ENSG00000178226	0.532946	0.0764403
chr16	31250535	31250536	chr16	31250401	31250850	ENSG00000177238	0.0481611	0.755658
chr16	3135736	3135737	chr16	3135736	3136345	ENSG00000261889	0.0399369	0.590604
chr16	3135736	3135737	chr16	3135699	3135798	ENSG00000228146	0.00505374	0.96599
chr16	31372806	31372807	chr16	31372278	31373197	ENSG00000261245	0.028255	0.858996
chr16	3348899	3348900	chr16	3348889	3349048	ENSG00000168158	0.201772	0.160245
chr16	3348899	3348900	chr16	3348719	3348948	ENSG00000262118	0.157732	0.334418
chr16	3450515	3450516	chr16	3450402	3450851	ENSG00000167981	-0.176285	0.284574
chr16	3577357	3577358	chr16	3577343	3577502	ENSG00000167984	0.165175	0.268362
chr16	3930444	3930445	chr16	3930399	3930448	ENSG00000262185	0.293618	0.241499
chr16	3963466	3963467	chr16	3963459	3963498	ENSG00000262185	0.0759967	0.652961
chr16	4015582	4015583	chr16	4015252	4015751	ENSG00000263159	0.0795539	0.567178
chr16	4810551	4810552	chr16	4810353	4811152	ENSG00000140632	-0.159588	0.288095
chr1	64957764	64957765	chr1	64957745	64958094	ENSG00000226891	-0.00390737	0.983258
chr16	50069823	50069824	chr16	50069699	50069958	ENSG00000259843	0.12769	0.214534
chr16	50094961	50094962	chr16	50094959	50095338	ENSG00000260381	0.306775	0.120254
chr16	50094961	50094962	chr16	50094602	50095051	ENSG00000279356	-0.244551	0.207631
chr1	65049850	65049851	chr1	65049845	65050044	ENSG00000265996	-0.163796	0.471795
chr16	50680424	50680425	chr16	50680403	50680602	ENSG00000167207	-0.25733	0.0116311
chr16	50728860	50728861	chr16	50727950	50729049	ENSG00000083799	0.117413	0.529563
chr16	50728860	50728861	chr16	50728507	50729296	ENSG00000261644	0.0362587	0.907159
chr16	50747891	50747892	chr16	50747803	50747902	ENSG00000167207	-0.00390011	0.965101
chr16	53336109	53336110	chr16	53335907	53336296	ENSG00000279589	-0.347605	0.0114137
chr16	53336109	53336110	chr16	53335562	53336301	ENSG00000238645	0.0692258	0.721171
chr16	53605526	53605527	chr16	53605496	53605605	ENSG00000275191	0.339286	0.0395166
chr16	53994059	53994060	chr16	53994053	53994102	ENSG00000260194	-0.653123	0.727884
chr16	54056583	54056584	chr16	54056397	54056846	ENSG00000261049	0.158665	0.405216
chr1	65513597	65513598	chr1	65513406	65513755	ENSG00000237852	0.0355207	0.782203
chr16	566687	566688	chr16	566597	566896	ENSG00000197562	0.0976317	0.476654
chr16	566687	566688	chr16	566596	566895	ENSG00000257108	-0.0563726	0.634776
chr16	566687	566688	chr16	566597	566896	ENSG00000266235	-0.0247106	0.892985
chr16	56935236	56935237	chr16	56935048	56935847	ENSG00000051108	0.012738	0.927978
chr16	56935236	56935237	chr16	56934948	56935497	ENSG00000261114	0.0681109	0.603024
chr16	56953853	56953854	chr16	56953448	56955047	ENSG00000051108	0.0979556	0.522651
chr16	56954132	56954133	chr16	56953448	56955047	ENSG00000051108	0.0979556	0.522651
chr16	56954132	56954133	chr16	56954028	56955547	ENSG00000261114	0.0614974	0.659927
chr16	56956804	56956805	chr16	56956028	56957397	ENSG00000261114	0.0895685	0.490159
chr16	56959249	56959250	chr16	56959048	56959547	ENSG00000051108	0.234259	0.127429
chr16	56959249	56959250	chr16	56959148	56959447	ENSG00000261114	0.106882	0.403833
chr16	56959412	56959413	chr16	56959048	56959547	ENSG00000051108	0.234259	0.127429
chr16	56959412	56959413	chr16	56959278	56959507	ENSG00000261270	0.166686	0.236814
chr16	56959412	56959413	chr16	56959148	56959447	ENSG00000261114	0.106882	0.403833
chr16	56960616	56960617	chr16	56960498	56960657	ENSG00000261270	0.069721	0.635037
chr16	56963321	56963322	chr16	56963278	56963397	ENSG00000261270	-0.0861505	0.601495
chr16	56967363	56967364	chr16	56967095	56967694	ENSG00000140853	0.411642	0.0392872
chr16	56971567	56971568	chr16	56971095	56971654	ENSG00000140853	-0.747678	0.0447673
chr16	56973600	56973601	chr16	56973205	56974484	ENSG00000140853	0.866786	0.170352
chr16	56978467	56978468	chr16	56978255	56978484	ENSG00000140853	0.530752	0.0698277
chr16	56981179	56981180	chr16	56980805	56981754	ENSG00000140853	0.912562	0.0669524
chr16	56981633	56981634	chr16	56980805	56981754	ENSG00000140853	0.912562	0.0669524
chr16	56990405	56990406	chr16	56990201	56990450	ENSG00000259922	0.119291	0.815358
chr16	57024670	57024671	chr16	57024605	57024754	ENSG00000140853	-0.319213	0.111369
chr16	57041268	57041269	chr16	57041245	57041494	ENSG00000140853	1.63871	0.11296
chr16	57269282	57269283	chr16	57269008	57269407	ENSG00000102931	-0.0444094	0.759283
chr16	57358329	57358330	chr16	57358142	57358351	ENSG00000102962	0.55688	0.348953
chr16	58426022	58426023	chr16	58426000	58426079	ENSG00000181938	-0.105231	0.836576
chr16	58516148	58516149	chr16	58516109	58516398	ENSG00000103037	0.208916	0.152946
chr16	58516148	58516149	chr16	58516106	58516395	ENSG00000103034	0.132167	0.151474
chr16	58680821	58680822	chr16	58680109	58682108	ENSG00000103042	0.598264	0.00150189
chr16	59856794	59856795	chr16	59856793	59857552	ENSG00000261807	-0.160353	0.6807
chr16	59965443	59965444	chr16	59965103	59965602	ENSG00000261807	0.546074	0.203432
chr16	61744191	61744192	chr16	61744154	61744343	ENSG00000201289	0.153166	0.335586
chr16	63029	63030	chr16	63000	64009	ENSG00000161981	0.603343	0.00583542
chr16	63029	63030	chr16	62656	63321	ENSG00000226942	0.0527236	0.663235
chr16	63921543	63921544	chr16	63921198	63921547	ENSG00000261653	-0.130117	0.278779
chr16	67053504	67053505	chr16	67053256	67053855	ENSG00000067955	0.104281	0.530777
chr16	67191598	67191599	chr16	67191499	67191798	ENSG00000205250	0.346145	0.0037896
chr16	67191598	67191599	chr16	67191501	67191800	ENSG00000102890	0.0882983	0.503011
chr16	67191598	67191599	chr16	67191499	67191658	ENSG00000125122	-0.24583	0.134896
chr16	67346647	67346648	chr16	67346408	67346797	ENSG00000159708	-0.154874	0.27179
chr16	67868167	67868168	chr16	67867082	67868251	ENSG00000168286	-0.016683	0.874885
chr16	67877614	67877615	chr16	67877595	67877644	ENSG00000262141	0.194799	0.113091
chr16	67942920	67942921	chr16	67942750	67943449	ENSG00000213398	0.00525792	0.977075
chr16	67943479	67943480	chr16	67943450	67943499	ENSG00000213398	0.203259	0.162532
chr16	67979568	67979569	chr16	67978746	67980005	ENSG00000167264	0.0492129	0.862386
chr16	67991092	67991093	chr16	67990402	67991431	ENSG00000262962	-0.881858	0.715388
chr16	68292297	68292298	chr16	68291974	68292353	ENSG00000132600	0.0585829	0.625393
chr16	68292297	68292298	chr16	68292251	68292350	ENSG00000259797	-0.0053887	0.985565
chr16	68329278	68329279	chr16	68329101	68329550	ENSG00000259797	0.543508	0.636987
chr16	68348075	68348076	chr16	68347974	68348643	ENSG00000132600	0.098702	0.268804
chr16	68716287	68716288	chr16	68716149	68716698	ENSG00000062038	-0.0861728	0.436634
chr16	704314	704315	chr16	702671	704670	ENSG00000161999	0.801883	0.302441
chr16	71611360	71611361	chr16	71611301	71611500	ENSG00000140832	0.502875	0.167266
chr16	71619561	71619562	chr16	71619161	71620500	ENSG00000140832	-0.323102	0.426654
chr16	71619734	71619735	chr16	71619161	71620500	ENSG00000140832	-0.323102	0.426654
chr16	71644072	71644073	chr16	71643751	71644450	ENSG00000140832	0.223939	0.367359
chr16	71886241	71886242	chr16	71886096	71886595	ENSG00000182149	0.0682442	0.70315
chr16	71931293	71931294	chr16	71931156	71931305	ENSG00000182149	-0.14185	0.444438
chr16	71981352	71981353	chr16	71981147	71981596	ENSG00000263232	0.0392411	0.769961
chr16	72045758	72045759	chr16	72045699	72046048	ENSG00000140830	0.0433173	0.663677
chr16	72171772	72171773	chr16	72171557	72171846	ENSG00000118557	0.369232	0.0793776
chr16	72812192	72812193	chr16	72811798	72812547	ENSG00000259209	0.0611836	0.77048
chr16	73017721	73017722	chr16	73017047	73017946	ENSG00000279591	0.123424	0.356818
chr16	73034779	73034780	chr16	73034647	73034896	ENSG00000279591	-0.00522078	0.973929
chr16	74465148	74465149	chr16	74464901	74465150	ENSG00000251794	0.192104	0.131897
chr16	74562720	74562721	chr16	74562651	74562950	ENSG00000240861	-0.10941	0.345791
chr16	74636560	74636561	chr16	74636394	74636703	ENSG00000168411	0.0379504	0.751628
chr16	75213347	75213348	chr16	75213187	75214046	ENSG00000050820	-0.0956892	0.14607
chr16	75220991	75220992	chr16	75220607	75221186	ENSG00000050820	0.146127	0.0124772
chr16	75292035	75292036	chr16	75291647	75292046	ENSG00000050820	-0.0441155	0.523403
chr16	75356418	75356419	chr16	75354948	75356697	ENSG00000153774	0.172293	0.507655
chr16	75408245	75408246	chr16	75408154	75408603	ENSG00000261717	-0.026385	0.84516
chr16	75408247	75408248	chr16	75408154	75408603	ENSG00000261717	-0.026385	0.84516
chr16	75428157	75428158	chr16	75426852	75428331	ENSG00000252122	0.16363	0.237494
chr16	75449166	75449167	chr16	75449146	75449255	ENSG00000274220	-0.112196	0.410898
chr16	76284645	76284646	chr16	76284278	76284747	ENSG00000152910	0.389125	8.35561e-05
chr16	77749683	77749684	chr16	77749492	77750051	ENSG00000140876	-0.0850994	0.451744
chr16	78895416	78895417	chr16	78895231	78895800	ENSG00000280190	-0.0352002	0.813743
chr16	78896840	78896841	chr16	78896801	78897200	ENSG00000260816	0.211661	0.0448184
chr16	78896840	78896841	chr16	78896801	78897100	ENSG00000280190	0.280227	0.0395482
chr16	78898481	78898482	chr16	78898459	78898505	ENSG00000280115	-0.244728	0.0123238
chr16	789838	789839	chr16	789603	789902	ENSG00000167945	-0.0203397	0.916646
chr16	79006207	79006208	chr16	79006052	79006401	ENSG00000279732	-0.0999557	0.616583
chr16	79218427	79218428	chr16	79218204	79218453	ENSG00000277954	0.0528143	0.839146
chr16	792706	792707	chr16	792599	792708	ENSG00000279136	-0.0107674	0.946761
chr16	79618644	79618645	chr16	79618453	79618842	ENSG00000178573	-0.0618139	0.726138
chr16	80616908	80616909	chr16	80616551	80617850	ENSG00000260064	-0.372563	0.240006
chr16	80751551	80751552	chr16	80751550	80751799	ENSG00000260594	0.229079	0.104624
chr16	80805081	80805082	chr16	80805005	80805194	ENSG00000260896	0.105788	0.278591
chr16	81031677	81031678	chr16	81030301	81032300	ENSG00000261141	0.0368396	0.861698
chr16	81036403	81036404	chr16	81036297	81036696	ENSG00000166454	0.380299	0.0932199
chr16	81036403	81036404	chr16	81036248	81036547	ENSG00000166451	-0.0409482	0.817202
chr1	68169392	68169393	chr1	68168761	68169600	ENSG00000234383	0.309236	0.112848
chr16	83788697	83788698	chr16	83788547	83788966	ENSG00000260228	0.206851	0.0838787
chr16	84170772	84170773	chr16	84170697	84170806	ENSG00000103168	-0.16157	0.00693728
chr16	84180630	84180631	chr16	84180607	84180846	ENSG00000154099	0.0362745	0.701545
chr16	84412778	84412779	chr16	84412597	84412896	ENSG00000064270	0.0293	0.922647
chr16	84589878	84589879	chr16	84589753	84589902	ENSG00000261471	-0.171616	0.144948
chr16	84852171	84852172	chr16	84851263	84852192	ENSG00000260859	-0.0389627	0.818481
chr16	85899046	85899047	chr16	85899003	85899202	ENSG00000140968	-0.436845	0.158111
chr16	85922065	85922066	chr16	85921803	85922152	ENSG00000140968	0.0184506	0.863527
chr16	85939006	85939007	chr16	85939003	85939502	ENSG00000140968	0.105688	0.307321
chr16	85939006	85939007	chr16	85938751	85939550	ENSG00000268804	0.130219	0.143205
chr16	85939422	85939423	chr16	85939003	85939502	ENSG00000140968	0.105688	0.307321
chr16	85939422	85939423	chr16	85938751	85939550	ENSG00000268804	0.130219	0.143205
chr16	85939534	85939535	chr16	85938751	85939550	ENSG00000268804	0.130219	0.143205
chr16	85958099	85958100	chr16	85957800	85958149	ENSG00000269667	-0.0388217	0.741478
chr16	85970504	85970505	chr16	85970400	85970549	ENSG00000269667	0.0496838	0.718503
chr16	85984057	85984058	chr16	85983850	85984199	ENSG00000269667	-0.0283827	0.919563
chr16	85985910	85985911	chr16	85985850	85985999	ENSG00000269667	0.288097	0.07882
chr16	87331044	87331045	chr16	87330509	87331248	ENSG00000270006	0.035149	0.80861
chr16	87653662	87653663	chr16	87653255	87654144	ENSG00000154118	0.0409006	0.742422
chr16	88493433	88493434	chr16	88493398	88493847	ENSG00000263456	0.0153232	0.845016
chr16	88493443	88493444	chr16	88493398	88493847	ENSG00000263456	0.0153232	0.845016
chr16	88655130	88655131	chr16	88654935	88655694	ENSG00000167508	-0.0242617	0.903998
chr16	88707485	88707486	chr16	88707463	88707752	ENSG00000174177	0.130385	0.257855
chr16	88707485	88707486	chr16	88707200	88707499	ENSG00000224888	0.101127	0.426707
chr16	88707485	88707486	chr16	88707455	88707614	ENSG00000260121	-0.00903482	0.934322
chr16	88707485	88707486	chr16	88707448	88707497	ENSG00000284585	0.0347264	0.856075
chr16	88707485	88707486	chr16	88707198	88707497	ENSG00000260630	0.10693	0.408282
chr16	88707485	88707486	chr16	88707456	88707955	ENSG00000278341	0.195287	0.14232
chr16	88710834	88710835	chr16	88710682	88711201	ENSG00000185669	-0.22704	0.588118
chr16	88710834	88710835	chr16	88710343	88711202	ENSG00000103335	-0.00971267	0.942297
chr16	88714277	88714278	chr16	88714203	88715462	ENSG00000174177	0.280683	0.26026
chr16	88714277	88714278	chr16	88714205	88715614	ENSG00000260121	0.196392	0.217231
chr16	88715642	88715643	chr16	88715463	88715702	ENSG00000174177	0.119362	0.372046
chr16	88718246	88718247	chr16	88717103	88718252	ENSG00000103335	-0.211916	0.018793
chr16	88730363	88730364	chr16	88730343	88730452	ENSG00000103335	0.202116	0.0239655
chr16	88730363	88730364	chr16	88730301	88730450	ENSG00000260617	0.11484	0.34872
chr16	88732112	88732113	chr16	88731956	88732445	ENSG00000278341	0.090166	0.586232
chr16	88778524	88778525	chr16	88778453	88778702	ENSG00000167513	-0.0297113	0.797302
chr16	88976453	88976454	chr16	88976349	88976524	ENSG00000205018	-0.20257	0.465743
chr16	89233774	89233775	chr16	89233751	89233900	ENSG00000259877	0.21345	0.64854
chr16	89295870	89295871	chr16	89295847	89295996	ENSG00000167522	0.033749	0.784796
chr16	89295870	89295871	chr16	89295848	89295997	ENSG00000260279	0.104094	0.250733
chr16	89706016	89706017	chr16	89706000	89706049	ENSG00000260259	-0.0197869	0.826999
chr16	89939045	89939046	chr16	89938952	89939101	ENSG00000258947	-0.210256	0.149016
chr16	9062124	9062125	chr16	9061854	9062153	ENSG00000261392	0.0477541	0.807882
chr16	9344835	9344836	chr16	9344798	9345057	ENSG00000261617	0.121117	0.328433
chr1	70993175	70993176	chr1	70993003	70993352	ENSG00000050628	0.150812	0.187138
chr1	70993175	70993176	chr1	70992854	70993793	ENSG00000269933	0.274617	0.00713979
chr17	14025084	14025085	chr17	14024954	14025253	ENSG00000141028	0.1465	0.169157
chr17	14353766	14353767	chr17	14353753	14353892	ENSG00000125430	-0.308474	0.21506
chr17	1460181	1460182	chr17	1459848	1460297	ENSG00000197879	-0.0411591	0.660799
chr17	1464058	1464059	chr17	1463998	1464097	ENSG00000197879	-0.0853554	0.33563
chr17	1512616	1512617	chr17	1512401	1512900	ENSG00000236618	0.0217051	0.931891
chr17	15922707	15922708	chr17	15922369	15923158	ENSG00000227790	-0.124621	0.344448
chr17	16861664	16861665	chr17	16861553	16861742	ENSG00000131885	0.134967	0.370626
chr17	16861664	16861665	chr17	16861546	16862045	ENSG00000283033	0.160737	0.5532
chr17	18003206	18003207	chr17	18003199	18003308	ENSG00000171953	0.09539	0.655701
chr17	18020746	18020747	chr17	18020599	18020948	ENSG00000171953	0.159212	0.273165
chr17	18020746	18020747	chr17	18020603	18020802	ENSG00000232344	0.277658	0.025941
chr17	18307496	18307497	chr17	18306904	18308903	ENSG00000228000	0.218592	0.147611
chr17	18307496	18307497	chr17	18306700	18307759	ENSG00000237382	0.176419	0.356742
chr17	18309300	18309301	chr17	18308450	18309759	ENSG00000237382	-0.0461511	0.827603
chr17	18884515	18884516	chr17	18884494	18884803	ENSG00000264273	-0.00853165	0.948635
chr17	18884515	18884516	chr17	18884399	18884598	ENSG00000235672	-1.89594	0.119351
chr17	19739639	19739640	chr17	19738059	19740058	ENSG00000262681	0.125948	0.521329
chr17	19994250	19994251	chr17	19993851	19994700	ENSG00000261033	0.032414	0.848498
chr17	20023523	20023524	chr17	20023051	20023750	ENSG00000261033	0.189938	0.313609
chr17	2098531	2098532	chr17	2098456	2098625	ENSG00000279562	0.10343	0.261534
chr17	2240166	2240167	chr17	2240150	2240249	ENSG00000225084	0.327528	0.058431
chr17	2249963	2249964	chr17	2249680	2250699	ENSG00000225084	-0.381776	0.00430016
chr1	72269775	72269776	chr1	72269702	72269951	ENSG00000233994	-0.141112	0.151595
chr17	2285345	2285346	chr17	2285151	2285760	ENSG00000262333	-0.0451877	0.787497
chr17	2299873	2299874	chr17	2299761	2300950	ENSG00000262333	-0.681126	0.00215119
chr17	2305605	2305606	chr17	2305401	2305760	ENSG00000262333	0.14981	0.303062
chr17	2312964	2312965	chr17	2312016	2314015	ENSG00000275084	-0.0811109	0.597111
chr17	2359409	2359410	chr17	2359253	2359502	ENSG00000167721	-0.185524	0.610132
chr17	2671527	2671528	chr17	2671156	2671555	ENSG00000132361	-0.125325	0.413785
chr17	28110028	28110029	chr17	28109997	28110506	ENSG00000087095	0.0373987	0.483794
chr17	28398249	28398250	chr17	28397996	28398255	ENSG00000004139	0.193308	0.466099
chr17	28852572	28852573	chr17	28852248	28852607	ENSG00000173065	0.0839804	0.209151
chr17	28852572	28852573	chr17	28852102	28853721	ENSG00000238516	-0.759188	0.0865649
chr17	28856086	28856087	chr17	28855998	28856247	ENSG00000173065	0.108844	0.136293
chr17	28856086	28856087	chr17	28856058	28856147	ENSG00000132591	0.064058	0.464959
chr17	28856086	28856087	chr17	28855722	28856201	ENSG00000238516	0.220767	0.490236
chr17	29164844	29164845	chr17	29163483	29165482	ENSG00000263709	-0.236867	0.684385
chr17	29380621	29380622	chr17	29380600	29381559	ENSG00000222363	0.172876	0.182568
chr17	29387569	29387570	chr17	29387560	29387649	ENSG00000222363	0.201723	0.0759042
chr17	29387569	29387570	chr17	29386717	29387656	ENSG00000264808	0.107867	0.509099
chr17	29611406	29611407	chr17	29611399	29611598	ENSG00000108262	-0.282228	0.068014
chr17	29634544	29634545	chr17	29634349	29634698	ENSG00000198720	0.0381187	0.458233
chr17	30556723	30556724	chr17	30556697	30556906	ENSG00000264242	0.137737	0.142486
chr17	30556723	30556724	chr17	30556688	30556797	ENSG00000264958	0.0954199	0.528099
chr17	30560116	30560117	chr17	30559907	30560446	ENSG00000259928	-0.139019	0.741262
chr17	30709407	30709408	chr17	30709099	30709408	ENSG00000263603	-0.256146	0.493213
chr17	30710321	30710322	chr17	30710305	30710404	ENSG00000265443	0.376193	0.1018
chr17	30837005	30837006	chr17	30836843	30837152	ENSG00000212190	-0.222239	0.533295
chr17	30838916	30838917	chr17	30838843	30839002	ENSG00000212190	-0.0906863	0.694583
chr17	30884649	30884650	chr17	30884506	30884705	ENSG00000172171	-0.0469468	0.707165
chr17	30920697	30920698	chr17	30920554	30920853	ENSG00000184060	-0.0913853	0.15008
chr17	31303952	31303953	chr17	31303596	31304145	ENSG00000185862	-0.401394	0.00100459
chr17	31303952	31303953	chr17	31303450	31304559	ENSG00000126860	-0.272452	0.189355
chr17	34243528	34243529	chr17	34243358	34243847	ENSG00000108691	-0.127673	0.0685363
chr17	3489774	3489775	chr17	3489754	3489853	ENSG00000108381	0.0357147	0.732894
chr17	35004556	35004557	chr17	35003099	35004858	ENSG00000132141	0.522249	0.11772
chr17	35189575	35189576	chr17	35189552	35189601	ENSG00000266981	0.149866	0.4064
chr17	35463968	35463969	chr17	35463251	35464300	ENSG00000267312	0.131701	0.241675
chr17	35537752	35537753	chr17	35537646	35537765	ENSG00000255987	-0.0877735	0.603008
chr17	35557785	35557786	chr17	35557749	35557898	ENSG00000205045	-0.173058	0.0373279
chr17	35558885	35558886	chr17	35558797	35559006	ENSG00000207297	-0.0640536	0.680549
chr17	35563064	35563065	chr17	35562657	35563106	ENSG00000207297	-0.0351756	0.786478
chr17	35565049	35565050	chr17	35565046	35565255	ENSG00000006125	0.195007	0.266303
chr17	35565049	35565050	chr17	35564805	35565754	ENSG00000267359	0.00331604	0.978787
chr17	35572828	35572829	chr17	35572554	35573903	ENSG00000267592	0.206482	0.0865301
chr17	35596533	35596534	chr17	35596444	35597903	ENSG00000267592	0.176215	0.121267
chr17	35596588	35596589	chr17	35596444	35597903	ENSG00000267592	0.176215	0.121267
chr17	35930309	35930310	chr17	35929635	35930344	ENSG00000271013	0.124383	0.592775
chr17	35983666	35983667	chr17	35983440	35983799	ENSG00000275718	-0.138975	0.528285
chr17	35984351	35984352	chr17	35984303	35985492	ENSG00000275152	0.109092	0.492923
chr17	35984351	35984352	chr17	35984299	35984418	ENSG00000275944	0.311784	0.115457
chr17	35998496	35998497	chr17	35998350	35998499	ENSG00000275718	0.150819	0.656149
chr17	35998496	35998497	chr17	35997756	35998655	ENSG00000275431	0.0607486	0.671628
chr17	36000884	36000885	chr17	36000056	36001445	ENSG00000274736	0.194155	0.128814
chr17	36001422	36001423	chr17	36000056	36001445	ENSG00000274736	0.194155	0.128814
chr17	36025629	36025630	chr17	36024806	36025855	ENSG00000274736	0.183428	0.133912
chr17	36031260	36031261	chr17	36030946	36031455	ENSG00000274736	0.00610239	0.962437
chr17	36032377	36032378	chr17	36032249	36032418	ENSG00000275944	0.247896	0.43367
chr17	36044969	36044970	chr17	36044550	36044999	ENSG00000275385	0.244968	0.0440442
chr17	36059035	36059036	chr17	36058950	36059099	ENSG00000275385	-0.245688	0.0970062
chr17	36151942	36151943	chr17	36151651	36152680	ENSG00000274808	-0.595602	0.436686
chr17	36483820	36483821	chr17	36483799	36483898	ENSG00000273611	0.138776	0.336638
chr17	3761681	3761682	chr17	3761628	3761947	ENSG00000083457	-0.0278333	0.842433
chr17	38321793	38321794	chr17	38320850	38322099	ENSG00000277399	-0.17704	0.343954
chr17	38945127	38945128	chr17	38945049	38945598	ENSG00000002834	-0.0541377	0.569666
chr17	39756124	39756125	chr17	39756005	39756294	ENSG00000161405	0.0884994	0.518265
chr17	39867492	39867493	chr17	39867345	39868194	ENSG00000161405	0.0417807	0.743359
chr17	39992780	39992781	chr17	39992347	39993146	ENSG00000108344	-0.242604	0.0709248
chr17	40007314	40007315	chr17	40007157	40007356	ENSG00000108344	0.138938	0.177442
chr17	40013327	40013328	chr17	40012801	40013500	ENSG00000108342	0.130535	0.455151
chr17	4046930	4046931	chr17	4045756	4047755	ENSG00000252456	0.0436487	0.683616
chr17	40614390	40614391	chr17	40614302	40614401	ENSG00000073584	-0.0379338	0.826102
chr17	41741012	41741013	chr17	41740554	41741353	ENSG00000173801	-0.0645127	0.667159
chr17	41830878	41830879	chr17	41830451	41832180	ENSG00000141698	-0.0967206	0.417676
chr17	42384786	42384787	chr17	42384402	42385351	ENSG00000177469	0.0872058	0.592876
chr17	42541326	42541327	chr17	42541172	42541901	ENSG00000108784	-0.185194	0.0589683
chr17	42691962	42691963	chr17	42691845	42692006	ENSG00000037042	0.176959	0.239892
chr17	43582713	43582714	chr17	43582496	43582745	ENSG00000278109	0.0814111	0.395252
chr17	43729963	43729964	chr17	43729944	43730093	ENSG00000267253	0.145518	0.292301
chr17	43843285	43843286	chr17	43843158	43843457	ENSG00000161649	0.5002	0.13868
chr17	44205669	44205670	chr17	44205103	44206032	ENSG00000108312	0.0179464	0.954589
chr17	44216969	44216970	chr17	44216701	44217050	ENSG00000260793	0.155178	0.144014
chr17	4424688	4424689	chr17	4424688	4425497	ENSG00000182557	-0.0965978	0.533251
chr17	4425017	4425018	chr17	4424688	4425497	ENSG00000182557	-0.0965978	0.533251
chr17	44371657	44371658	chr17	44371180	44372649	ENSG00000005961	0.0429353	0.734502
chr17	44372421	44372422	chr17	44371180	44372649	ENSG00000005961	0.0429353	0.734502
chr17	44377655	44377656	chr17	44377655	44378094	ENSG00000161682	0.146177	0.149452
chr17	45130754	45130755	chr17	45130610	45131599	ENSG00000136448	-0.115374	0.683562
chr17	45142555	45142556	chr17	45141730	45142849	ENSG00000276728	0.099416	0.521429
chr17	45439036	45439037	chr17	45439004	45439843	ENSG00000236234	-0.137155	0.472859
chr17	45914149	45914150	chr17	45914096	45914195	ENSG00000274883	0.200823	0.378556
chr17	45949373	45949374	chr17	45949356	45949545	ENSG00000274883	0.158996	0.525874
chr17	4618178	4618179	chr17	4617599	4618198	ENSG00000188176	-0.240252	0.130599
chr17	4618946	4618947	chr17	4618499	4618998	ENSG00000188176	-0.289225	0.0365735
chr17	4665659	4665660	chr17	4665502	4665901	ENSG00000161905	-0.379192	0.0707053
chr17	4665659	4665660	chr17	4665500	4666449	ENSG00000235085	-0.141701	0.215151
chr17	46930382	46930383	chr17	46930155	46930404	ENSG00000108433	0.0390753	0.77856
chr17	46931569	46931570	chr17	46930750	46931769	ENSG00000261886	0.281577	0.195531
chr17	46935905	46935906	chr17	46935770	46936199	ENSG00000261886	0.167884	0.357881
chr17	46942365	46942366	chr17	46941800	46942449	ENSG00000261886	0.132297	0.465078
chr17	4721671	4721672	chr17	4721545	4721704	ENSG00000141497	0.180827	0.46002
chr17	4721671	4721672	chr17	4721489	4721698	ENSG00000141480	-0.104124	0.435264
chr17	47245759	47245760	chr17	47245156	47246305	ENSG00000259207	0.433812	0.0192526
chr17	4764689	4764690	chr17	4764526	4764695	ENSG00000161921	-0.0992743	0.830306
chr17	47733988	47733989	chr17	47733554	47734003	ENSG00000073861	-0.822207	0.00991024
chr17	4793960	4793961	chr17	4793959	4794848	ENSG00000182327	0.322698	0.00954313
chr17	47951723	47951724	chr17	47951656	47951945	ENSG00000108439	0.0520669	0.863333
chr17	4809322	4809323	chr17	4809005	4810284	ENSG00000182853	-0.152174	0.485547
chr17	4809322	4809323	chr17	4808999	4809958	ENSG00000182327	0.19154	0.114947
chr17	48539657	48539658	chr17	48539502	48540261	ENSG00000239552	0.168008	0.104462
chr17	48704487	48704488	chr17	48703763	48704592	ENSG00000159184	0.314091	0.0465581
chr17	48704487	48704488	chr17	48703923	48704752	ENSG00000244649	0.125932	0.318564
chr17	48917608	48917609	chr17	48917351	48917650	ENSG00000270781	-0.140091	0.241242
chr17	49219935	49219936	chr17	49219851	49220350	ENSG00000167083	-0.0371358	0.697322
chr17	4926265	4926266	chr17	4926244	4926303	ENSG00000108556	0.0759543	0.674248
chr17	49267824	49267825	chr17	49267546	49268905	ENSG00000273500	-0.416217	0.0521854
chr17	49363104	49363105	chr17	49363100	49363299	ENSG00000262039	0.0530132	0.661573
chr17	49368389	49368390	chr17	49368380	49368499	ENSG00000250948	0.737633	0.238355
chr17	49388382	49388383	chr17	49388165	49388394	ENSG00000248714	0.0718031	0.919194
chr17	4970920	4970921	chr17	4970200	4970999	ENSG00000196388	-0.0289502	0.931038
chr17	50546412	50546413	chr17	50546068	50546447	ENSG00000006283	0.2502	0.0335957
chr17	50839972	50839973	chr17	50839653	50840042	ENSG00000141232	0.11358	0.462765
chr17	51167386	51167387	chr17	51167300	51167399	ENSG00000011052	0.0664865	0.737234
chr17	51167386	51167387	chr17	51167305	51167444	ENSG00000011258	0.340004	0.23739
chr17	51167386	51167387	chr17	51167305	51167444	ENSG00000243678	0.10243	0.487443
chr17	5379957	5379958	chr17	5379855	5380154	ENSG00000029725	-0.0197902	0.923967
chr17	5489769	5489770	chr17	5489285	5490504	ENSG00000167842	-0.227312	0.162714
chr17	54979110	54979111	chr17	54979050	54979159	ENSG00000279059	0.237963	0.143487
chr17	55271811	55271812	chr17	55271504	55271943	ENSG00000263096	-0.0710673	0.678555
chr17	560603	560604	chr17	560596	560795	ENSG00000262905	2.35605	0.7109
chr17	57665916	57665917	chr17	57665459	57666198	ENSG00000238447	0.207373	0.12259
chr17	57788926	57788927	chr17	57788806	57788945	ENSG00000265542	-0.258053	0.143402
chr17	58163947	58163948	chr17	58163798	58164027	ENSG00000229590	0.00661015	0.961698
chr17	58281068	58281069	chr17	58280856	58281305	ENSG00000005381	0.0815107	0.662221
chr17	58281068	58281069	chr17	58281048	58281297	ENSG00000167419	0.024175	0.7956
chr17	58358748	58358749	chr17	58357500	58358849	ENSG00000108375	0.301734	0.503126
chr17	58358748	58358749	chr17	58358496	58358975	ENSG00000264399	0.0897315	0.668307
chr17	58555182	58555183	chr17	58555107	58555256	ENSG00000264672	-0.113616	0.601496
chr17	59363163	59363164	chr17	59363083	59363202	ENSG00000263857	-0.131951	0.699346
chr17	59849031	59849032	chr17	59849008	59849097	ENSG00000201524	0.933095	0.115647
chr17	59850066	59850067	chr17	59849948	59850437	ENSG00000201524	0.0808736	0.890729
chr17	61371584	61371585	chr17	61370955	61371644	ENSG00000266934	-0.124149	0.246082
chr17	61394696	61394697	chr17	61394456	61394795	ENSG00000267280	0.188414	0.30807
chr17	61406405	61406406	chr17	61406356	61406895	ENSG00000121068	0.0125961	0.955757
chr17	61406405	61406406	chr17	61405796	61406455	ENSG00000267280	-0.214559	0.410205
chr17	62516455	62516456	chr17	62516351	62516600	ENSG00000239246	0.177229	0.277046
chr17	63399156	63399157	chr17	63398601	63399400	ENSG00000226797	0.575016	0.237688
chr17	63685671	63685672	chr17	63685197	63685846	ENSG00000279369	0.100931	0.48593
chr17	63685825	63685826	chr17	63685197	63685846	ENSG00000279369	0.100931	0.48593
chr17	64510162	64510163	chr17	64510153	64510452	ENSG00000256826	0.114731	0.332557
chr17	6523759	6523760	chr17	6523651	6524130	ENSG00000274860	-0.0351662	0.770847
chr17	6539990	6539991	chr17	6539901	6540130	ENSG00000274860	-0.309716	0.0180669
chr17	67491905	67491906	chr17	67491899	67491998	ENSG00000207688	-0.127167	0.536751
chr17	6996757	6996758	chr17	6996495	6997064	ENSG00000108839	0.0526536	0.496135
chr17	7003252	7003253	chr17	7002805	7003634	ENSG00000161939	0.0505576	0.65241
chr17	7003252	7003253	chr17	7001857	7003416	ENSG00000219200	-2.08745	0.288388
chr17	7003252	7003253	chr17	7002804	7004003	ENSG00000267047	-0.213366	0.0896372
chr17	7012082	7012083	chr17	7011905	7012104	ENSG00000161939	-0.380993	0.00677341
chr17	7037074	7037075	chr17	7036907	7037106	ENSG00000219200	0.984965	0.285296
chr17	7041768	7041769	chr17	7041495	7042154	ENSG00000258315	-0.633446	0.000715898
chr17	7330793	7330794	chr17	7330654	7330853	ENSG00000132522	-0.172273	0.257467
chr17	74255101	74255102	chr17	74254514	74255243	ENSG00000141540	0.239646	0.159286
chr17	74422751	74422752	chr17	74422551	74422800	ENSG00000170412	-0.0848164	0.543958
chr17	7459769	7459770	chr17	7458796	7460505	ENSG00000272884	-0.15858	0.660298
chr17	74695789	74695790	chr17	74695578	74695947	ENSG00000172794	0.0494606	0.438444
chr17	74700954	74700955	chr17	74700751	74701200	ENSG00000186074	0.00790028	0.94851
chr17	75036224	75036225	chr17	75036000	75036349	ENSG00000167862	-0.0660596	0.648691
chr17	75063978	75063979	chr17	75062727	75064726	ENSG00000170190	-0.0208906	0.917924
chr17	7514323	7514324	chr17	7514206	7514545	ENSG00000181222	-0.00419734	0.979942
chr17	7514346	7514347	chr17	7514206	7514545	ENSG00000181222	-0.00419734	0.979942
chr17	7549435	7549436	chr17	7549051	7549550	ENSG00000239697	0.208813	0.496392
chr17	7559238	7559239	chr17	7559106	7559255	ENSG00000161960	0.174965	0.217222
chr17	7559652	7559653	chr17	7559301	7559890	ENSG00000239697	-0.072431	0.772777
chr17	7581464	7581465	chr17	7581402	7581551	ENSG00000161955	-0.184376	0.346555
chr17	7581464	7581465	chr17	7581405	7581554	ENSG00000277985	0.448716	0.0865842
chr17	7581494	7581495	chr17	7581402	7581551	ENSG00000161955	-0.184376	0.346555
chr17	7581494	7581495	chr17	7581405	7581554	ENSG00000277985	0.448716	0.0865842
chr17	7583790	7583791	chr17	7583706	7583905	ENSG00000161960	-0.522678	0.01587
chr17	75876867	75876868	chr17	75876751	75877050	ENSG00000132481	0.320894	0.0422766
chr17	75876867	75876868	chr17	75876555	75876994	ENSG00000141569	0.0539387	0.721491
chr17	7587859	7587860	chr17	7587650	7588149	ENSG00000129245	0.0835466	0.755461
chr17	7618597	7618598	chr17	7618550	7618849	ENSG00000129245	0.0112787	0.939921
chr17	7624628	7624629	chr17	7623627	7624896	ENSG00000129244	-0.113761	0.226652
chr17	7631360	7631361	chr17	7631350	7631549	ENSG00000129245	-0.359253	0.0227556
chr17	7642403	7642404	chr17	7642357	7642696	ENSG00000129244	-0.0468681	0.626176
chr17	7648805	7648806	chr17	7648407	7648996	ENSG00000129244	0.0674094	0.402412
chr17	7654516	7654517	chr17	7654299	7654778	ENSG00000141510	0.239039	0.0033733
chr17	7671457	7671458	chr17	7671007	7671626	ENSG00000129244	0.119187	0.31605
chr17	76934284	76934285	chr17	76934096	76935255	ENSG00000167889	0.242849	0.00333799
chr17	78130526	78130527	chr17	78130500	78130599	ENSG00000167895	0.753001	0.0556334
chr17	78130526	78130527	chr17	78130500	78130599	ENSG00000078687	0.0279597	0.82413
chr17	78130526	78130527	chr17	78130398	78130547	ENSG00000204282	0.0516688	0.846807
chr17	78138386	78138387	chr17	78138348	78138447	ENSG00000141524	-0.120025	0.490702
[truncated: 2,698 more rows]

## Sheet: GWAS Roadmap
GWAS Chr	GWAS Pos	GWAS Pos	Enhancer chr	Enhancer start	Enhancer end	Target Gene ID	Reg. Coef	OLS p-Value
chr10	100186276	100186277	chr10	100186256	100186405	ENSG00000236308	0.277795	0.21822
chr10	100315722	100315723	chr10	100315154	100315743	ENSG00000107593	0.0934495	0.538083
chr10	100359243	100359244	chr10	100359154	100359303	ENSG00000099194	-0.244492	0.0293272
chr10	100539650	100539651	chr10	100539642	100539901	ENSG00000075826	-0.00807039	0.928082
chr10	100844757	100844758	chr10	100844753	100845202	ENSG00000075891	-0.0591999	0.0878213
chr10	100912491	100912492	chr10	100912453	100912552	ENSG00000272572	-0.133291	0.37527
chr10	102042651	102042652	chr10	102042650	102043199	ENSG00000166189	0.0304158	0.746647
chr10	102053377	102053378	chr10	102053150	102053449	ENSG00000166189	0.0086452	0.931929
chr10	102055738	102055739	chr10	102055649	102055898	ENSG00000120029	-0.491446	0.000186135
chr10	102230055	102230056	chr10	102230006	102230205	ENSG00000107859	-0.144066	0.0304361
chr10	102230055	102230056	chr10	102230052	102230201	ENSG00000107862	-0.0114177	0.927747
chr10	102578181	102578182	chr10	102578147	102578256	ENSG00000228657	-0.0197072	0.91259
chr10	102641875	102641876	chr10	102641792	102641901	ENSG00000272933	0.280089	0.0108513
chr10	102831636	102831637	chr10	102831301	102831650	ENSG00000203886	0.0048119	0.933901
chr10	102836092	102836093	chr10	102835901	102836450	ENSG00000203886	-0.18479	0.000188483
chr10	102837167	102837168	chr10	102837151	102837250	ENSG00000148795	0.0183679	0.76214
chr10	102837167	102837168	chr10	102837151	102837250	ENSG00000203886	-0.00957849	0.864395
chr10	102863821	102863822	chr10	102863746	102863955	ENSG00000214435	0.308081	0.0358283
chr10	102869254	102869255	chr10	102869246	102869345	ENSG00000214435	-0.0588967	0.653772
chr10	102894820	102894821	chr10	102894516	102894845	ENSG00000214435	-0.090443	0.250616
chr10	103154183	103154184	chr10	103154154	103154203	ENSG00000213277	0.172724	0.148554
chr10	103186914	103186915	chr10	103186554	103187253	ENSG00000213277	0.0154574	0.893503
chr10	103562124	103562125	chr10	103561249	103562448	ENSG00000107954	-0.119803	0.0808785
chr10	103918139	103918140	chr10	103918102	103918151	ENSG00000107960	-0.21366	0.356811
chr10	103922538	103922539	chr10	103922302	103922551	ENSG00000107960	-0.221589	0.0563544
chr10	104086316	104086317	chr10	104086286	104086405	ENSG00000065618	0.0560195	0.467435
chr10	113490891	113490892	chr10	113490446	113491255	ENSG00000230018	-0.0777491	0.471129
chr10	113588287	113588288	chr10	113588147	113588546	ENSG00000148702	-0.0093997	0.896648
chr10	114306461	114306462	chr10	114306444	114306503	ENSG00000169129	-0.0796069	0.0667148
chr10	114998320	114998321	chr10	114998153	114998402	ENSG00000165832	-0.0350383	0.696723
chr10	116065377	116065378	chr10	116065155	116065654	ENSG00000151892	0.0701127	0.288473
chr10	116189948	116189949	chr10	116189925	116190194	ENSG00000151892	-0.13614	0.250878
chr10	116214085	116214086	chr10	116213925	116214444	ENSG00000151892	0.0705161	0.695871
chr10	11679103	11679104	chr10	11679095	11679844	ENSG00000271046	-0.05163	0.687977
chr10	116803818	116803819	chr10	116803752	116803901	ENSG00000165868	0.0121919	0.834387
chr10	116803818	116803819	chr10	116803761	116803850	ENSG00000225302	-0.0749638	0.475391
chr10	117540068	117540069	chr10	117539905	117540214	ENSG00000229847	0.0191953	0.790815
chr10	11806793	11806794	chr10	11806599	11806858	ENSG00000148426	0.0477754	0.647621
chr10	119776815	119776816	chr10	119776649	119776858	ENSG00000270300	-0.0464403	0.684391
chr10	119906261	119906262	chr10	119906251	119906600	ENSG00000107651	-0.0983964	0.262034
chr10	121138445	121138446	chr10	121138200	121138699	ENSG00000236762	0.101436	0.357603
chr10	121589148	121589149	chr10	121589044	121589333	ENSG00000066468	0.269931	0.576919
chr10	121592706	121592707	chr10	121592654	121593333	ENSG00000066468	0.280155	0.525563
chr10	121592803	121592804	chr10	121592654	121593333	ENSG00000066468	0.280155	0.525563
chr10	122441555	122441556	chr10	122441203	122441652	ENSG00000254636	0.215478	0.0508485
chr10	122454932	122454933	chr10	122454903	122455652	ENSG00000254636	-0.0671415	0.503822
chr10	122459759	122459760	chr10	122459653	122459942	ENSG00000254636	0.186172	0.144837
chr10	122461028	122461029	chr10	122460953	122461392	ENSG00000254636	-0.152509	0.496588
chr10	12265895	12265896	chr10	12265751	12265950	ENSG00000228302	-0.318049	0.032943
chr10	123449043	123449044	chr10	123449000	123449149	ENSG00000230131	-0.0888044	0.500292
chr10	124012721	124012722	chr10	124012454	124013303	ENSG00000232334	0.0517843	0.563089
chr10	124605598	124605599	chr10	124605250	124606079	ENSG00000258539	0.0820844	0.632977
chr10	124605598	124605599	chr10	124605252	124606291	ENSG00000189319	0.176079	0.451237
chr10	124849256	124849257	chr10	124849245	124849404	ENSG00000165660	0.263546	0.572115
chr10	126685138	126685139	chr10	126685057	126685146	ENSG00000154493	-0.0554136	0.0727719
chr10	127939367	127939368	chr10	127939356	127940375	ENSG00000232259	0.0652596	0.668023
chr10	13113726	13113727	chr10	13113574	13113753	ENSG00000235763	0.129219	0.338117
chr10	132516716	132516717	chr10	132516450	132516749	ENSG00000068383	0.131104	0.171266
chr10	132516716	132516717	chr10	132516447	132516746	ENSG00000229081	0.258464	0.0688477
chr10	16711721	16711722	chr10	16711402	16712351	ENSG00000225213	0.00186197	0.984586
chr10	17114152	17114153	chr10	17114096	17114255	ENSG00000273153	0.40909	0.235889
chr10	18260087	18260088	chr10	18259847	18260296	ENSG00000235020	-0.148159	0.608632
chr10	18470700	18470701	chr10	18470547	18471676	ENSG00000165995	0.0309532	0.469862
chr10	18493951	18493952	chr10	18493795	18494114	ENSG00000240291	-0.173639	0.37417
chr10	18661626	18661627	chr10	18661601	18661750	ENSG00000241058	-0.367691	0.0532919
chr10	2143320	2143321	chr10	2143202	2143331	ENSG00000227912	-0.198147	0.433542
chr10	23145815	23145816	chr10	23145796	23146045	ENSG00000148450	0.0101114	0.956119
chr10	24871573	24871574	chr10	24871455	24871654	ENSG00000228667	-0.0693502	0.558983
chr10	24951155	24951156	chr10	24951151	24951350	ENSG00000273107	0.0298298	0.813249
chr10	25629950	25629951	chr10	25628712	25630451	ENSG00000280809	0.263163	0.439843
chr10	27188019	27188020	chr10	27187824	27188153	ENSG00000120539	0.00297457	0.972725
chr10	27188019	27188020	chr10	27187948	27188147	ENSG00000252639	0.00538636	0.941293
chr10	28567890	28567891	chr10	28567753	28568302	ENSG00000095787	-0.0634159	0.52934
chr10	30526710	30526711	chr10	30526616	30527055	ENSG00000213778	-0.174724	0.135015
chr10	3112981	3112982	chr10	3112893	3113152	ENSG00000067057	0.134543	0.0981312
chr10	32380143	32380144	chr10	32379851	32380150	ENSG00000120616	0.0246824	0.814412
chr10	33005847	33005848	chr10	33005845	33005954	ENSG00000229656	0.232404	0.45876
chr10	33274965	33274966	chr10	33274852	33275151	ENSG00000099250	0.0772388	0.212132
chr10	34998722	34998723	chr10	34998651	34999350	ENSG00000108094	-0.0434439	0.638338
chr10	3762065	3762066	chr10	3761946	3762255	ENSG00000067082	-0.0881744	0.348876
chr10	43063942	43063943	chr10	43063607	43064026	ENSG00000165731	0.032177	0.620183
chr10	45465572	45465573	chr10	45465570	45465799	ENSG00000231964	-0.0342138	0.684699
chr10	46313639	46313640	chr10	46313554	46313993	ENSG00000279058	-0.139771	0.16487
chr10	4967567	4967568	chr10	4967436	4968245	ENSG00000238840	0.0327642	0.751832
chr10	50250948	50250949	chr10	50250948	50251197	ENSG00000188611	0.148064	0.34294
chr10	50885488	50885489	chr10	50884999	50885548	ENSG00000148584	-0.00884734	0.942793
chr10	50885664	50885665	chr10	50885599	50885748	ENSG00000148584	0.0324131	0.828824
chr10	50886333	50886334	chr10	50886199	50886408	ENSG00000148584	0.0410065	0.515017
chr10	5095844	5095845	chr10	5095794	5096053	ENSG00000196139	0.0528494	0.29816
chr10	52765749	52765750	chr10	52765500	52765949	ENSG00000165471	0.00512463	0.91562
chr10	52774853	52774854	chr10	52774800	52775059	ENSG00000165471	-0.0254504	0.689038
chr10	52784482	52784483	chr10	52784380	52784599	ENSG00000165471	0.0438899	0.394629
chr10	5727864	5727865	chr10	5727838	5728257	ENSG00000108021	-0.413894	0.0195413
chr10	5748009	5748010	chr10	5747838	5748297	ENSG00000108021	-0.173196	0.506791
chr10	5752689	5752690	chr10	5752453	5752702	ENSG00000057608	0.21724	0.209913
chr10	58322908	58322909	chr10	58322754	58323343	ENSG00000261076	0.200126	0.0494831
chr10	59707424	59707425	chr10	59707401	59707760	ENSG00000165449	-0.0642003	0.35872
chr10	59709332	59709333	chr10	59709151	59709350	ENSG00000165449	0.157588	0.128074
chr10	59709780	59709781	chr10	59709761	59709800	ENSG00000165449	-0.257923	0.104736
chr10	6048359	6048360	chr10	6048099	6049148	ENSG00000134460	-0.114647	0.0525211
chr10	6049054	6049055	chr10	6048099	6049148	ENSG00000134460	-0.114647	0.0525211
chr10	6060794	6060795	chr10	6060749	6060798	ENSG00000134460	-0.0497409	0.337123
chr10	6068866	6068867	chr10	6068759	6069148	ENSG00000134460	0.209313	0.00539772
chr10	6079322	6079323	chr10	6079157	6079456	ENSG00000134453	-0.0125685	0.881459
chr10	6082658	6082659	chr10	6082347	6082696	ENSG00000134453	-0.135353	0.079333
chr10	6131730	6131731	chr10	6131544	6131853	ENSG00000170525	-0.0327383	0.704056
chr10	6131814	6131815	chr10	6131544	6131853	ENSG00000170525	-0.0327383	0.704056
chr10	6236348	6236349	chr10	6236304	6236403	ENSG00000170525	0.100103	0.256808
chr10	62800710	62800711	chr10	62800562	62801101	ENSG00000238280	-0.0684374	0.636492
chr10	62805132	62805133	chr10	62804996	62805195	ENSG00000122877	0.328681	0.0532791
chr10	62820815	62820816	chr10	62820562	62820901	ENSG00000238280	0.00883793	0.943368
chr10	63368859	63368860	chr10	63368221	63369000	ENSG00000171988	0.123259	0.0322597
chr10	6348230	6348231	chr10	6348146	6348405	ENSG00000212743	0.106304	0.389429
chr10	6348488	6348489	chr10	6348406	6348605	ENSG00000212743	-0.0468884	0.703822
chr10	6359663	6359664	chr10	6359647	6359906	ENSG00000215244	0.0791106	0.256724
chr10	67864422	67864423	chr10	67863702	67864651	ENSG00000219932	-0.0506168	0.622914
chr10	68075071	68075072	chr10	68074899	68075098	ENSG00000148634	0.560764	0.327171
chr10	68177435	68177436	chr10	68177397	68177506	ENSG00000138347	0.0532258	0.155657
chr10	68197593	68197594	chr10	68197557	68197856	ENSG00000138347	-0.0795062	0.0443709
chr10	68252081	68252082	chr10	68251794	68252553	ENSG00000179774	0.0567231	0.350952
chr10	69171718	69171719	chr10	69171552	69171851	ENSG00000122958	0.16885	0.330609
chr10	69223185	69223186	chr10	69223103	69223552	ENSG00000229261	0.0681858	0.615995
chr10	69331257	69331258	chr10	69331104	69331343	ENSG00000156515	-0.0729141	0.391863
chr10	69333636	69333637	chr10	69333604	69333653	ENSG00000156515	0.197204	0.333846
chr10	69340132	69340133	chr10	69339994	69340153	ENSG00000156515	0.13458	0.258792
chr10	69340157	69340158	chr10	69340154	69340203	ENSG00000156515	0.0507159	0.613355
chr10	70115989	70115990	chr10	70115903	70116102	ENSG00000042286	-0.0659333	0.316834
chr10	71749034	71749035	chr10	71748852	71749051	ENSG00000214688	-0.392434	0.0817689
chr10	73909432	73909433	chr10	73909299	73909448	ENSG00000222047	0.0426523	0.583078
chr10	73913343	73913344	chr10	73913249	73913408	ENSG00000222047	-0.0121877	0.865686
chr10	77781077	77781078	chr10	77780897	77781196	ENSG00000213513	0.0712831	0.433348
chr10	79379069	79379070	chr10	79378905	79379324	ENSG00000165424	-0.00293268	0.967574
chr10	79947217	79947218	chr10	79947150	79947299	ENSG00000133661	0.0937783	0.0600593
chr10	80505515	80505516	chr10	80505497	80505646	ENSG00000226659	0.124364	0.26047
chr10	8060309	8060310	chr10	8060200	8060349	ENSG00000197308	-0.109377	0.204772
chr10	8062245	8062246	chr10	8062200	8062299	ENSG00000197308	-0.0735847	0.274836
chr10	8062759	8062760	chr10	8062604	8062903	ENSG00000107485	0.0199749	0.734879
chr10	8068061	8068062	chr10	8067450	8068199	ENSG00000197308	0.00954397	0.865785
chr10	86655778	86655779	chr10	86654945	86655824	ENSG00000230507	-0.0389191	0.705828
chr10	87895486	87895487	chr10	87895402	87895501	ENSG00000224745	-0.217993	0.0997472
chr10	87939452	87939453	chr10	87939403	87939552	ENSG00000171862	-0.0438818	0.826349
chr10	87939452	87939453	chr10	87939402	87939901	ENSG00000213613	-0.14055	0.195669
chr10	88850285	88850286	chr10	88850102	88850301	ENSG00000152766	0.111669	0.242192
chr10	88996406	88996407	chr10	88996046	88996455	ENSG00000261438	0.290967	0.0142081
chr10	89023070	89023071	chr10	89022836	89023105	ENSG00000261438	0.242335	0.0166131
chr10	89687662	89687663	chr10	89687551	89687850	ENSG00000235100	-0.249476	0.0620128
chr10	90925196	90925197	chr10	90925096	90925345	ENSG00000148677	0.0128168	0.825906
chr10	92409040	92409041	chr10	92408457	92409346	ENSG00000232709	-0.0417356	0.725859
chr10	92693719	92693720	chr10	92693551	92694250	ENSG00000152804	-0.204904	0.111216
chr10	93703269	93703270	chr10	93703153	93703352	ENSG00000148690	0.0181326	0.929459
chr10	94254865	94254866	chr10	94254307	94254896	ENSG00000268894	-0.0156287	0.877479
chr10	94276223	94276224	chr10	94275607	94276276	ENSG00000268894	0.0453269	0.704528
chr10	94298541	94298542	chr10	94298397	94298656	ENSG00000268894	-0.117841	0.367592
chr10	94310618	94310619	chr10	94310447	94310656	ENSG00000273450	0.00303792	0.976279
chr10	94683966	94683967	chr10	94683851	94684050	ENSG00000108242	0.0629623	0.379942
chr10	94762608	94762609	chr10	94762494	94762703	ENSG00000276490	0.00429502	0.975959
chr10	94947445	94947446	chr10	94947298	94947657	ENSG00000138109	-0.128256	0.0502809
chr10	94947445	94947446	chr10	94947253	94947752	ENSG00000233377	-0.125569	0.0993491
chr10	94991513	94991514	chr10	94991248	94991657	ENSG00000138109	0.0256113	0.737699
chr10	95037713	95037714	chr10	95037402	95037751	ENSG00000138115	0.112421	0.303361
chr10	95038791	95038792	chr10	95038752	95039051	ENSG00000138115	0.035416	0.725803
chr10	96375748	96375749	chr10	96375606	96375795	ENSG00000095587	0.111281	0.559228
chr10	97877821	97877822	chr10	97877749	97877898	ENSG00000155265	-0.0917915	0.130476
chr10	98386327	98386328	chr10	98386298	98386597	ENSG00000284415	-0.112282	0.327023
chr10	98399379	98399380	chr10	98398218	98399397	ENSG00000284415	-0.129481	0.241729
chr10	98406240	98406241	chr10	98406218	98406847	ENSG00000284415	-0.0327893	0.747294
chr10	99528007	99528008	chr10	99527933	99528352	ENSG00000119919	-0.188934	0.0783126
chr1	100865980	100865981	chr1	100865952	100866051	ENSG00000162694	-0.172703	0.0100236
chr1	101236803	101236804	chr1	101236598	101236847	ENSG00000170989	0.234531	0.111009
chr1	101236803	101236804	chr1	101236598	101236847	ENSG00000260940	0.104159	0.350657
chr1	101236803	101236804	chr1	101236683	101236852	ENSG00000225938	0.111283	0.232958
chr1	101236992	101236993	chr1	101236848	101237007	ENSG00000170989	-0.0139037	0.938359
chr1	101239021	101239022	chr1	101239008	101239147	ENSG00000170989	-0.0612324	0.596372
chr1	101239021	101239022	chr1	101239008	101239157	ENSG00000260940	0.10333	0.431175
chr1	10211630	10211631	chr1	10211548	10211657	ENSG00000264881	-0.21686	0.059449
chr1	10325413	10325414	chr1	10325305	10325464	ENSG00000264501	0.0255395	0.724493
chr1	105573092	105573093	chr1	105572955	105573154	ENSG00000230768	0.0121946	0.904829
chr1	105887665	105887666	chr1	105887553	105887692	ENSG00000237897	-0.055163	0.555663
chr1	106098321	106098322	chr1	106097694	106098853	ENSG00000237480	-0.0611495	0.578905
chr1	107074019	107074020	chr1	107073999	107074298	ENSG00000198890	-0.0780543	0.385676
chr1	108130783	108130784	chr1	108130706	108131035	ENSG00000085491	-0.0322126	0.864146
chr1	108202312	108202313	chr1	108202206	108202395	ENSG00000085491	0.196301	0.400791
chr1	108202312	108202313	chr1	108202153	108202402	ENSG00000280186	0.266209	0.0256222
chr1	109275684	109275685	chr1	109275495	109275794	ENSG00000221986	-0.106395	0.201632
chr1	109275684	109275685	chr1	109275499	109275748	ENSG00000143126	-0.0296982	0.796305
chr1	109275908	109275909	chr1	109275795	109276094	ENSG00000221986	-0.171717	0.0359132
chr1	109275908	109275909	chr1	109275899	109276098	ENSG00000143126	-0.230176	0.0278879
chr1	109298007	109298008	chr1	109297649	109298348	ENSG00000143126	-0.103668	0.196824
chr1	109469079	109469080	chr1	109468148	109469207	ENSG00000143028	0.0338855	0.560841
chr1	109499822	109499823	chr1	109499749	109499948	ENSG00000162650	-0.254474	0.226294
chr11	101582777	101582778	chr11	101582645	101582844	ENSG00000254506	0.181943	0.269607
chr11	101871526	101871527	chr11	101871444	101871673	ENSG00000187151	0.0236933	0.90532
chr11	102530902	102530903	chr11	102530898	102531047	ENSG00000137673	-0.00667581	0.920947
chr11	102530930	102530931	chr11	102530898	102531047	ENSG00000137673	-0.00667581	0.920947
chr11	102820751	102820752	chr11	102820700	102820919	ENSG00000196611	0.130337	0.0317993
chr11	10321164	10321165	chr11	10321150	10321399	ENSG00000148926	-0.0749289	0.496909
chr11	10321164	10321165	chr11	10320847	10321196	ENSG00000254554	-0.125613	0.545123
chr11	105755896	105755897	chr11	105755404	105755953	ENSG00000152578	-0.0881685	0.138447
chr11	106652498	106652499	chr11	106651952	106653011	ENSG00000152402	-0.00709397	0.837326
chr11	107885825	107885826	chr11	107885651	107885900	ENSG00000110660	0.00144144	0.979431
chr11	108536216	108536217	chr11	108535751	108536250	ENSG00000110723	0.0334207	0.641562
chr1	110875293	110875294	chr1	110875254	110875443	ENSG00000143119	0.163415	0.208185
chr1	11111169	11111170	chr1	11111158	11111197	ENSG00000171824	0.526992	0.426099
chr11	111125247	111125248	chr11	111125102	111125501	ENSG00000271584	0.155963	0.25576
chr11	111302186	111302187	chr11	111302007	111302296	ENSG00000196167	-0.0903895	0.20745
chr11	111326133	111326134	chr11	111326097	111326356	ENSG00000196167	0.0815978	0.12099
chr11	111404408	111404409	chr11	111403752	111405251	ENSG00000110777	-0.00880361	0.929732
chr11	111709215	111709216	chr11	111709208	111709457	ENSG00000137713	0.157846	0.0252594
chr11	112138882	112138883	chr11	112138851	112139500	ENSG00000150782	0.0908175	0.230896
chr11	113415768	113415769	chr11	113415601	113415800	ENSG00000170209	-0.271472	0.0027822
chr11	113425897	113425898	chr11	113425545	113425954	ENSG00000149295	-0.100988	0.220498
chr11	114360533	114360534	chr11	114360455	114360594	ENSG00000256195	0.0944484	0.329978
chr11	114559688	114559689	chr11	114559605	114559794	ENSG00000095110	0.101618	0.252265
chr11	116791863	116791864	chr11	116791857	116792256	ENSG00000110243	0.135302	0.0758109
chr11	116806654	116806655	chr11	116806400	116806699	ENSG00000110244	0.0498977	0.603984
chr11	116810292	116810293	chr11	116810156	116810705	ENSG00000110245	-0.0901471	0.337488
chr11	116813312	116813313	chr11	116813147	116813596	ENSG00000110243	-0.326456	4.57111e-05
chr11	116835331	116835332	chr11	116835101	116835400	ENSG00000118137	-0.194637	0.0420934
chr11	116851325	116851326	chr11	116851201	116851400	ENSG00000118137	-0.0571374	0.473449
chr11	116861796	116861797	chr11	116861652	116861901	ENSG00000160584	0.221128	0.148669
chr11	116861796	116861797	chr11	116861751	116861900	ENSG00000118137	0.00411812	0.959316
chr11	116861796	116861797	chr11	116861647	116861906	ENSG00000235910	0.102308	0.33418
chr11	117050681	117050682	chr11	117050402	117051051	ENSG00000160584	-0.0358062	0.800086
chr11	117057798	117057799	chr11	117057552	117058001	ENSG00000160584	-0.0698078	0.639107
chr1	111730863	111730864	chr1	111730841	111731200	ENSG00000227811	-0.115354	0.0929716
chr11	117349713	117349714	chr11	117349602	117349791	ENSG00000250699	-0.191469	0.0223686
chr11	117980337	117980338	chr11	117980148	117980457	ENSG00000110324	0.0922611	0.258105
chr11	118210555	118210556	chr11	118210400	118210559	ENSG00000160593	0.118224	0.151416
chr11	118210555	118210556	chr11	118210400	118210599	ENSG00000160588	0.153617	0.0209259
chr11	118210555	118210556	chr11	118210402	118210601	ENSG00000255163	-0.0137725	0.981774
chr11	118246303	118246304	chr11	118246000	118246549	ENSG00000160588	0.0889083	0.220962
chr11	118246303	118246304	chr11	118245993	118246402	ENSG00000149573	0.0615694	0.454526
chr11	118297371	118297372	chr11	118297345	118297454	ENSG00000198851	0.118443	0.102391
chr11	118391991	118391992	chr11	118391804	118392053	ENSG00000167283	-0.0812712	0.409634
chr11	118470934	118470935	chr11	118470850	118470949	ENSG00000118058	-0.0197755	0.769941
chr11	118773873	118773874	chr11	118772766	118774765	ENSG00000110367	-0.179883	0.19405
chr11	118805063	118805064	chr11	118804504	118805203	ENSG00000278376	0.167619	0.22885
chr11	118812058	118812059	chr11	118812054	118812093	ENSG00000278376	-0.0925102	0.489013
chr11	119072723	119072724	chr11	119072703	119073152	ENSG00000172269	0.15029	0.253248
chr11	119212608	119212609	chr11	119212606	119212655	ENSG00000110395	-0.0932822	0.155354
chr11	1219991	1219992	chr11	1219803	1220102	ENSG00000215182	0.127219	0.0797081
chr11	1219991	1219992	chr11	1219846	1220065	ENSG00000117983	0.0462951	0.73552
chr1	11220937	11220938	chr1	11220903	11221052	ENSG00000238173	0.247097	0.00500415
chr11	122948411	122948412	chr11	122948408	122948447	ENSG00000109944	-0.0249342	0.440175
chr11	123680000	123680001	chr11	123679357	123680186	ENSG00000166257	0.0784814	0.447356
chr11	123680000	123680001	chr11	123679499	123680258	ENSG00000254467	-0.0242037	0.796349
chr11	124146786	124146787	chr11	124146752	124146851	ENSG00000110002	0.0574235	0.54695
chr11	124750251	124750252	chr11	124749952	124750471	ENSG00000019102	0.0376864	0.506053
chr11	124750251	124750252	chr11	124750129	124751048	ENSG00000250073	-0.0955302	0.0813614
chr11	124951679	124951680	chr11	124951451	124951800	ENSG00000149548	0.243371	0.000768762
chr1	112509564	112509565	chr1	112509499	112509648	ENSG00000273483	0.0174992	0.860555
chr11	125585927	125585928	chr11	125585752	125585951	ENSG00000134910	-0.231103	0.0260582
chr11	125956807	125956808	chr11	125956756	125956895	ENSG00000283703	-0.302942	0.00755562
chr11	125956807	125956808	chr11	125956806	125957305	ENSG00000254790	0.0469403	0.767909
chr11	126139015	126139016	chr11	126138954	126139043	ENSG00000254833	-0.171748	0.32147
chr11	126158822	126158823	chr11	126158497	126158946	ENSG00000254771	-0.120726	0.390002
chr11	126160720	126160721	chr11	126160654	126160803	ENSG00000254833	-1.34549	0.120714
chr11	126175935	126175936	chr11	126175904	126176053	ENSG00000254833	0.470263	0.140981
chr11	126341832	126341833	chr11	126341800	126341899	ENSG00000110080	0.0729496	0.847227
chr11	126413890	126413891	chr11	126413800	126413949	ENSG00000110080	0.0585293	0.722496
chr1	112688881	112688882	chr1	112688804	112688993	ENSG00000155367	-0.255022	0.180256
chr1	112704108	112704109	chr1	112703999	112704548	ENSG00000184599	0.145722	0.0683051
chr11	128190250	128190251	chr11	128189897	128190296	ENSG00000273415	-0.0707767	0.60557
chr11	128515274	128515275	chr11	128515201	128515350	ENSG00000134954	0.00570714	0.966669
chr11	128520782	128520783	chr11	128520501	128520800	ENSG00000134954	-0.0793833	0.581748
chr11	128522042	128522043	chr11	128521951	128522200	ENSG00000134954	-0.138154	0.494407
chr11	128612542	128612543	chr11	128612307	128612646	ENSG00000255465	0.0437297	0.748445
chr11	128627057	128627058	chr11	128626653	128627202	ENSG00000245008	-0.0534837	0.642415
chr11	128716260	128716261	chr11	128716052	128716551	ENSG00000254703	-0.30651	0.00152071
chr11	133386666	133386667	chr11	133386599	133386698	ENSG00000254896	0.163485	0.285546
chr11	133895472	133895473	chr11	133895454	133895503	ENSG00000284020	0.124339	0.186799
chr11	133922749	133922750	chr11	133922254	133922903	ENSG00000284020	0.287762	0.00470536
chr1	113886839	113886840	chr1	113886348	113887167	ENSG00000188761	0.0390465	0.67197
chr1	113886839	113886840	chr1	113886501	113886850	ENSG00000118655	0.0500273	0.782921
chr1	113901972	113901973	chr1	113901908	113902647	ENSG00000188761	0.0589091	0.23308
chr1	113901972	113901973	chr1	113901901	113902140	ENSG00000118655	-0.00395732	0.97232
chr1	113905767	113905768	chr1	113905751	113905800	ENSG00000118655	0.00316824	0.979807
chr11	1404375	1404376	chr11	1404149	1404898	ENSG00000174672	-0.117748	0.221362
chr1	114519906	114519907	chr1	114518995	114519954	ENSG00000236480	-0.0070045	0.96844
chr1	115318644	115318645	chr1	115318548	115318657	ENSG00000134259	-0.098881	0.0404805
chr11	1534014	1534015	chr11	1533804	1534643	ENSG00000184545	-0.105354	0.142833
chr1	115768346	115768347	chr1	115768297	115768696	ENSG00000118729	-0.162723	0.20038
chr1	115790490	115790491	chr1	115789847	115790896	ENSG00000118729	-0.154676	0.0137123
chr1	116558335	116558336	chr1	116558249	116558448	ENSG00000143061	-0.0719639	0.198275
chr1	116721168	116721169	chr1	116720981	116721200	ENSG00000223489	-0.112809	0.262617
chr1	11676543	11676544	chr1	11676399	11676548	ENSG00000162490	0.107747	0.415471
chr11	16989629	16989630	chr11	16989198	16989647	ENSG00000184669	-0.127275	0.0355827
chr1	11704224	11704225	chr1	11704199	11704448	ENSG00000162490	-0.0849364	0.652407
chr11	17387083	17387084	chr11	17386949	17387148	ENSG00000260196	-0.0646442	0.38906
chr11	17414646	17414647	chr11	17414552	17414671	ENSG00000255035	-0.0722117	0.647827
chr11	17454913	17454914	chr11	17454672	17455351	ENSG00000255035	-0.0373262	0.760399
chr1	117619797	117619798	chr1	117619704	117620003	ENSG00000183508	-0.0450094	0.539738
chr11	17737040	17737041	chr11	17736848	17737297	ENSG00000129152	-0.0387196	0.517795
chr1	11802721	11802722	chr1	11802553	11802722	ENSG00000177000	-0.00281829	0.97777
chr11	18244252	18244253	chr11	18244223	18244302	ENSG00000134339	0.0497337	0.5769
chr11	18264227	18264228	chr11	18264198	18264697	ENSG00000110756	0.105751	0.2023
chr1	11829758	11829759	chr1	11829609	11829948	ENSG00000175206	0.0241332	0.602115
chr1	11838976	11838977	chr1	11838949	11838998	ENSG00000175206	-0.149704	0.0010823
chr11	18398259	18398260	chr11	18397499	18398608	ENSG00000256006	0.0816238	0.367667
chr11	18398259	18398260	chr11	18397497	18399306	ENSG00000166796	-0.00819606	0.94893
chr1	11846764	11846765	chr1	11846652	11846841	ENSG00000275915	0.140186	0.214802
chr1	11855410	11855411	chr1	11855346	11855495	ENSG00000011021	-0.0283454	0.792342
chr1	11855410	11855411	chr1	11855347	11855506	ENSG00000242349	0.0586219	0.455754
chr1	11859214	11859215	chr1	11859206	11859345	ENSG00000011021	-0.0197212	0.89028
chr1	11859214	11859215	chr1	11859152	11859351	ENSG00000275915	-0.0674952	0.677464
chr11	18611437	18611438	chr11	18611299	18611558	ENSG00000256282	-0.0270408	0.760963
chr11	18705901	18705902	chr11	18705795	18706044	ENSG00000179057	0.100975	0.321666
chr11	1871332	1871333	chr11	1871307	1871576	ENSG00000283787	-0.101456	0.168193
chr11	1877434	1877435	chr11	1877305	1877494	ENSG00000284594	0.335587	0.00970834
chr11	19146303	19146304	chr11	19146199	19146348	ENSG00000177054	0.224188	0.253671
chr11	19203130	19203131	chr11	19203005	19203774	ENSG00000255308	0.040698	0.679976
chr1	119410153	119410154	chr1	119410149	119410898	ENSG00000116882	-0.115651	0.0136436
chr1	119618166	119618167	chr1	119618152	119618301	ENSG00000260941	0.0276035	0.770954
chr11	19719185	19719186	chr11	19719054	19719243	ENSG00000270607	0.106782	0.232808
chr1	119749667	119749668	chr1	119748996	119749805	ENSG00000134240	0.12231	0.0643839
chr1	119895261	119895262	chr1	119894953	119895352	ENSG00000134250	-0.294758	0.0915434
chr11	1995678	1995679	chr11	1995397	1995746	ENSG00000226416	0.656739	0.109901
chr11	2003314	2003315	chr11	2003307	2003606	ENSG00000226416	0.116582	0.218264
chr11	200343	200344	chr11	200108	201397	ENSG00000177947	-0.116522	0.451889
chr11	202856	202857	chr11	202448	202947	ENSG00000177947	0.00224025	0.984406
chr11	203788	203789	chr11	203738	205457	ENSG00000177947	-0.320111	0.273394
chr11	205198	205199	chr11	203738	205457	ENSG00000177947	-0.320111	0.273394
chr11	2109390	2109391	chr11	2109134	2109393	ENSG00000207805	-0.0691948	0.450801
chr11	2146620	2146621	chr11	2146508	2147147	ENSG00000129965	0.0283116	0.617277
chr11	2148913	2148914	chr11	2148858	2149097	ENSG00000129965	-0.0407329	0.667634
chr11	2148913	2148914	chr11	2148852	2149101	ENSG00000167244	-0.0566905	0.59506
chr11	2148913	2148914	chr11	2148851	2149600	ENSG00000240801	-0.0457876	0.75548
chr11	2157440	2157441	chr11	2156908	2157447	ENSG00000129965	0.150199	0.0391842
chr11	2160994	2160995	chr11	2160398	2161537	ENSG00000129965	-0.011061	0.875539
chr11	2177435	2177436	chr11	2177408	2177537	ENSG00000129965	-0.109505	0.0297439
chr11	2289922	2289923	chr11	2289805	2290004	ENSG00000110665	0.0973854	0.16347
chr11	2298783	2298784	chr11	2298645	2299094	ENSG00000110665	-0.0790876	0.295447
chr11	2299654	2299655	chr11	2299555	2299754	ENSG00000110665	-0.298635	0.000231254
chr11	2301599	2301600	chr11	2301355	2301804	ENSG00000110665	0.259407	0.00829406
chr11	2301599	2301600	chr11	2301257	2301796	ENSG00000064201	0.186641	0.0421123
chr11	2301968	2301969	chr11	2301895	2302054	ENSG00000110665	0.117996	0.265114
chr11	2301968	2301969	chr11	2301897	2302246	ENSG00000064201	0.13924	0.296914
chr1	1238231	1238232	chr1	1238046	1238355	ENSG00000184163	-0.191777	0.286719
chr1	1238231	1238232	chr1	1238057	1238346	ENSG00000260179	0.199223	0.234068
chr11	2405754	2405755	chr11	2405515	2405804	ENSG00000070985	0.145176	0.173967
chr11	26719715	26719716	chr11	26719699	26719848	ENSG00000148942	0.0766865	0.154701
chr11	2684113	2684114	chr11	2684057	2684256	ENSG00000276105	0.272176	0.0231191
chr11	27680836	27680837	chr11	27680753	27680842	ENSG00000176697	-0.0324557	0.379424
chr11	27706555	27706556	chr11	27706493	27706752	ENSG00000176697	0.10977	0.029357
chr11	2895485	2895486	chr11	2895051	2895600	ENSG00000110628	0.123354	0.129141
chr11	30361352	30361353	chr11	30361251	30361600	ENSG00000152219	0.0835498	0.161981
chr11	30414038	30414039	chr11	30413902	30414051	ENSG00000255480	-0.0522618	0.668502
chr11	307961	307962	chr11	307803	308042	ENSG00000270030	0.20475	0.148109
chr11	307999	308000	chr11	307803	308042	ENSG00000270030	0.20475	0.148109
chr11	308065	308066	chr11	308049	308198	ENSG00000142089	-0.0808845	0.667314
chr11	308180	308181	chr11	308049	308198	ENSG00000142089	-0.0808845	0.667314
chr11	308314	308315	chr11	308303	308402	ENSG00000270030	0.149605	0.205042
chr1	1319056	1319057	chr1	1318654	1319293	ENSG00000169962	0.149137	0.114879
chr11	32874118	32874119	chr11	32873948	32874177	ENSG00000060749	-0.0284119	0.726391
chr11	35222910	35222911	chr11	35222900	35223199	ENSG00000026508	-0.0808397	0.32392
chr11	35253282	35253283	chr11	35253206	35253295	ENSG00000110436	-0.0583263	0.268622
chr11	45506566	45506567	chr11	45506549	45506598	ENSG00000254746	-0.0886594	0.430024
chr1	145709377	145709378	chr1	145709201	145709400	ENSG00000117281	-0.17638	0.0497567
chr11	45753446	45753447	chr11	45753308	45754047	ENSG00000254519	0.0658893	0.478166
chr11	46129939	46129940	chr11	46129893	46130052	ENSG00000135365	-0.033322	0.900373
chr11	46219359	46219360	chr11	46219052	46219381	ENSG00000254639	0.309041	0.000252374
chr11	46219359	46219360	chr11	46219054	46219853	ENSG00000255269	0.13582	0.175079
chr11	46424852	46424853	chr11	46423653	46425652	ENSG00000244313	-0.0426476	0.692464
chr11	46708972	46708973	chr11	46708180	46709349	ENSG00000180210	-0.067804	0.860578
chr11	46721697	46721698	chr11	46720180	46721699	ENSG00000180210	0.066593	0.878083
chr11	46733838	46733839	chr11	46733100	46734179	ENSG00000180210	0.295998	0.307923
chr11	46739206	46739207	chr11	46739100	46739259	ENSG00000180210	-0.00408255	0.987798
chr11	46739505	46739506	chr11	46739260	46739599	ENSG00000180210	-0.229427	0.413898
chr11	46871557	46871558	chr11	46871542	46871651	ENSG00000247675	-0.0218921	0.878896
chr11	47224846	47224847	chr11	47224558	47224957	ENSG00000256897	-0.0709578	0.403065
chr11	47230556	47230557	chr11	47230548	47231217	ENSG00000256897	0.132238	0.168349
chr11	47264739	47264740	chr11	47264547	47264856	ENSG00000256746	-0.21836	0.00388183
chr11	47272248	47272249	chr11	47272152	47272251	ENSG00000134575	0.162706	0.028271
chr11	47325172	47325173	chr11	47324747	47325546	ENSG00000134571	-0.0528025	0.215959
chr11	47325389	47325390	chr11	47324747	47325546	ENSG00000134571	-0.0528025	0.215959
chr11	47359042	47359043	chr11	47358647	47359446	ENSG00000134571	-0.0786742	0.0573727
chr11	47419207	47419208	chr11	47419207	47419556	ENSG00000165917	0.069496	0.135137
chr11	47419962	47419963	chr11	47419897	47420246	ENSG00000165917	-0.0889027	0.0557358
chr11	47446993	47446994	chr11	47446944	47447103	ENSG00000149187	-0.0611241	0.483504
chr11	47447017	47447018	chr11	47446944	47447103	ENSG00000149187	-0.0611241	0.483504
chr11	47641497	47641498	chr11	47641401	47641700	ENSG00000165923	-0.00878527	0.922203
chr11	47654618	47654619	chr11	47654591	47656400	ENSG00000165923	0.0597402	0.483882
chr11	47661173	47661174	chr11	47661101	47662050	ENSG00000165923	0.0197222	0.839117
chr11	47911114	47911115	chr11	47910323	47912322	ENSG00000254780	0.0246344	0.812645
chr11	494662	494663	chr11	494552	494751	ENSG00000023191	0.101323	0.410162
chr1	149942458	149942459	chr1	149942398	149942507	ENSG00000159164	-0.127895	0.445351
chr1	150293284	150293285	chr1	150293249	150293448	ENSG00000117362	0.170134	0.183282
chr1	150506147	150506148	chr1	150505994	150506363	ENSG00000143374	-0.278074	0.329312
chr1	150508095	150508096	chr1	150507952	150508101	ENSG00000143369	0.205083	0.0402773
chr1	150508095	150508096	chr1	150508054	150508103	ENSG00000143374	-0.187546	0.630559
chr1	150508095	150508096	chr1	150507945	150508104	ENSG00000283933	-0.0214974	0.87659
chr1	150538184	150538185	chr1	150538102	150538201	ENSG00000203804	-0.0692461	0.824198
chr1	150570652	150570653	chr1	150570051	150570750	ENSG00000274963	0.205487	0.244286
chr1	150578448	150578449	chr1	150578351	150578450	ENSG00000143420	-0.0393368	0.872587
chr1	150678699	150678700	chr1	150678260	150678749	ENSG00000143452	0.0334751	0.758195
chr1	15091577	15091578	chr1	15091155	15091754	ENSG00000175147	0.0600839	0.447891
chr1	150979001	150979002	chr1	150978853	150979052	ENSG00000231073	0.0324767	0.723172
chr1	150989393	150989394	chr1	150989303	150989402	ENSG00000231073	-0.165421	0.0433568
chr1	151789832	151789833	chr1	151789697	151789946	ENSG00000182134	0.1336	0.190868
chr1	151789832	151789833	chr1	151789599	151789898	ENSG00000143450	0.147611	0.204613
chr1	151789832	151789833	chr1	151789604	151790003	ENSG00000269489	0.0910457	0.394794
chr1	151789832	151789833	chr1	151789699	151790048	ENSG00000232937	0.0298729	0.81982
chr1	151924901	151924902	chr1	151924844	151924953	ENSG00000159445	-0.0508996	0.730385
chr1	152065039	152065040	chr1	152063531	152065450	ENSG00000229021	-0.225646	0.154166
chr1	152090291	152090292	chr1	152090197	152090496	ENSG00000159450	0.188718	0.204053
chr1	152101640	152101641	chr1	152101317	152101896	ENSG00000159450	0.164723	0.140869
chr1	152189630	152189631	chr1	152189602	152189701	ENSG00000197915	-0.0191143	0.898049
chr1	15222140	15222141	chr1	15222102	15222401	ENSG00000171729	0.0684966	0.38583
chr1	152313385	152313386	chr1	152313175	152314204	ENSG00000143631	-0.235945	0.000951797
chr1	152328341	152328342	chr1	152328255	152328504	ENSG00000143631	0.147234	0.0942354
chr1	152345685	152345686	chr1	152345645	152346404	ENSG00000143631	0.0446368	0.527556
chr11	5281833	5281834	chr11	5281704	5282013	ENSG00000183251	-0.156912	0.0430268
chr1	152907290	152907291	chr1	152907040	152907599	ENSG00000224308	0.00645174	0.944683
chr1	15327376	15327377	chr1	15326900	15327499	ENSG00000233485	0.0833339	0.780693
chr1	15327376	15327377	chr1	15327166	15327555	ENSG00000236045	0.0338451	0.905275
chr1	153532963	153532964	chr1	153532743	153532992	ENSG00000196154	0.000707328	0.994673
chr1	153532963	153532964	chr1	153532953	153533202	ENSG00000238279	-0.490834	0.000647681
chr1	153966654	153966655	chr1	153966549	153966668	ENSG00000160741	-0.0844034	0.415305
chr1	153966654	153966655	chr1	153966546	153967045	ENSG00000273026	-0.329533	0.00455243
chr1	154185373	154185374	chr1	154185245	154185494	ENSG00000264384	-0.0669166	0.451464
chr1	155017821	155017822	chr1	155017800	155017949	ENSG00000163354	-0.248337	0.113426
chr1	155225189	155225190	chr1	155225155	155225254	ENSG00000236675	-0.0650812	0.621979
chr1	155236376	155236377	chr1	155236245	155236454	ENSG00000160767	-0.173001	0.0432454
chr1	155236376	155236377	chr1	155236299	155236448	ENSG00000116521	-0.0151491	0.880737
chr1	155236376	155236377	chr1	155236302	155236451	ENSG00000177628	-0.192554	0.0454876
chr1	15562716	15562717	chr1	15562453	15562902	ENSG00000116138	-0.128055	0.151377
chr1	155713079	155713080	chr1	155712953	155713202	ENSG00000163374	-0.209477	0.555038
chr1	155898834	155898835	chr1	155898808	155899197	ENSG00000143622	0.149995	0.232227
chr1	156193927	156193928	chr1	156193852	156194051	ENSG00000160785	0.0737002	0.516034
chr1	156199819	156199820	chr1	156199806	156199955	ENSG00000196189	0.0229613	0.680153
chr1	156246108	156246109	chr1	156245993	156246202	ENSG00000160783	0.268993	0.12067
chr1	156371703	156371704	chr1	156371698	156371807	ENSG00000163468	0.351992	0.184251
chr1	156371703	156371704	chr1	156371696	156371805	ENSG00000237390	0.226878	0.386869
chr1	156386688	156386689	chr1	156386508	156386757	ENSG00000163468	-0.155322	0.0984543
chr1	156481081	156481082	chr1	156481002	156481151	ENSG00000236947	-0.220001	0.266992
chr1	156806925	156806926	chr1	156806853	156806952	ENSG00000027869	-0.119039	0.0610369
chr1	156843858	156843859	chr1	156843063	156845062	ENSG00000027644	-0.200101	0.061641
chr1	156899255	156899256	chr1	156898900	156899299	ENSG00000160838	-0.282406	0.0155163
chr1	15743433	15743434	chr1	15743422	15743801	ENSG00000162460	0.0159715	0.808507
chr11	57435536	57435537	chr11	57435305	57435604	ENSG00000254979	0.0225526	0.872226
chr1	15744515	15744516	chr1	15744202	15744651	ENSG00000116786	0.0985301	0.177659
chr11	57598250	57598251	chr11	57598052	57598301	ENSG00000240371	0.0217095	0.958206
chr11	57742822	57742823	chr11	57742400	57742849	ENSG00000211450	0.0728311	0.600148
chr11	57742822	57742823	chr11	57742553	57742842	ENSG00000254732	0.189699	0.222759
chr11	57742822	57742823	chr11	57742304	57742843	ENSG00000213592	0.127209	0.328413
chr11	58564369	58564370	chr11	58564351	58564550	ENSG00000110031	-0.0125902	0.866652
chr1	158617176	158617177	chr1	158617146	158617645	ENSG00000163554	-0.123136	0.174732
chr1	158634353	158634354	chr1	158633706	158634405	ENSG00000163554	-0.0239171	0.875089
chr1	159184522	159184523	chr1	159184307	159184696	ENSG00000213088	0.144345	0.220484
chr1	159204097	159204098	chr1	159203949	159204398	ENSG00000162706	-0.182014	0.0348863
chr1	159204097	159204098	chr1	159203947	159204106	ENSG00000213088	0.200057	0.208771
chr1	159204893	159204894	chr1	159204847	159205006	ENSG00000213088	0.00260036	0.984964
chr1	159205095	159205096	chr1	159205005	159205324	ENSG00000225670	-0.0740193	0.25905
chr1	159205564	159205565	chr1	159205505	159205904	ENSG00000225670	0.0416818	0.488998
chr1	159205704	159205705	chr1	159205505	159205904	ENSG00000225670	0.0416818	0.488998
chr1	159205737	159205738	chr1	159205505	159205904	ENSG00000225670	0.0416818	0.488998
chr1	159790026	159790027	chr1	159789511	159790100	ENSG00000181036	0.035041	0.728943
chr1	159922298	159922299	chr1	159922244	159922453	ENSG00000213085	0.301801	0.0623857
chr1	160240937	160240938	chr1	160240654	160241153	ENSG00000258465	0.183669	0.143811
chr1	160269067	160269068	chr1	160268904	160269193	ENSG00000258465	0.0687144	0.582956
chr11	60413302	60413303	chr11	60412589	60413348	ENSG00000166930	-0.152318	0.109933
chr1	16043684	16043685	chr1	16043648	16043847	ENSG00000173641	-0.077405	0.319297
chr11	60483872	60483873	chr11	60483852	60484051	ENSG00000156738	0.269879	0.00160239
chr1	160673321	160673322	chr1	160673046	160673395	ENSG00000117091	-0.0553813	0.622464
chr1	160875846	160875847	chr1	160875750	160875849	ENSG00000213080	-0.124087	0.16257
chr1	160876494	160876495	chr1	160876399	160876558	ENSG00000179914	0.0473976	0.561149
chr1	160876494	160876495	chr1	160876400	160876549	ENSG00000213080	-0.118676	0.239105
chr1	160882256	160882257	chr1	160881980	160882649	ENSG00000213080	-0.060434	0.497292
chr11	61008737	61008738	chr11	61008680	61008849	ENSG00000013725	-0.113085	0.089151
chr1	161217875	161217876	chr1	161217748	161217997	ENSG00000158859	0.0152416	0.872228
chr1	161220460	161220461	chr1	161220348	161220557	ENSG00000158859	-0.0364732	0.680023
chr1	161302651	161302652	chr1	161302597	161302756	ENSG00000143252	0.160779	0.238659
chr11	614318	614319	chr11	614201	614650	ENSG00000070031	0.113759	0.242523
chr1	161500252	161500253	chr1	161500200	161500429	ENSG00000143226	-0.0522153	0.629986
chr1	161502368	161502369	chr1	161502200	161502429	ENSG00000143226	0.0668415	0.55931
chr1	161502999	161503000	chr1	161502850	161503099	ENSG00000143226	-0.0266449	0.765428
chr1	161509020	161509021	chr1	161508600	161509539	ENSG00000173110	-0.0289807	0.790846
chr1	161509955	161509956	chr1	161509900	161510949	ENSG00000173110	0.0848124	0.435149
chr11	61510774	61510775	chr11	61510700	61511499	ENSG00000204950	0.296537	0.298302
chr11	61510774	61510775	chr11	61510708	61511097	ENSG00000279878	-0.249087	0.0495205
chr1	161515469	161515470	chr1	161515150	161515539	ENSG00000173110	0.0656744	0.512458
chr1	161533059	161533060	chr1	161533050	161533249	ENSG00000143226	0.141016	0.523787
chr1	161538973	161538974	chr1	161538800	161539539	ENSG00000173110	0.0626785	0.561551
chr1	161549650	161549651	chr1	161549540	161549899	ENSG00000173110	0.0839585	0.475233
chr1	161671594	161671595	chr1	161671497	161671856	ENSG00000072694	0.205413	0.00138928
chr1	161702205	161702206	chr1	161702103	161702242	ENSG00000162746	0.0444334	0.398806
chr11	61774535	61774536	chr11	61774403	61774702	ENSG00000124915	0.115998	0.582077
chr11	61776027	61776028	chr11	61776002	61776551	ENSG00000124920	-0.203018	0.0674369
chr11	61776027	61776028	chr11	61775953	61776552	ENSG00000124915	-0.0770353	0.648445
chr11	61776489	61776490	chr11	61776002	61776551	ENSG00000124920	-0.203018	0.0674369
chr11	61776489	61776490	chr11	61775953	61776552	ENSG00000124915	-0.0770353	0.648445
chr11	61779765	61779766	chr11	61779747	61779806	ENSG00000168496	-0.0811483	0.4043
chr11	61781553	61781554	chr11	61781493	61782152	ENSG00000124915	0.180941	0.165819
chr11	61781986	61781987	chr11	61781493	61782152	ENSG00000124915	0.180941	0.165819
chr11	61798436	61798437	chr11	61798401	61798650	ENSG00000134825	0.0466363	0.656692
chr11	61798436	61798437	chr11	61798400	61798649	ENSG00000134824	-0.274337	0.699707
chr11	61798436	61798437	chr11	61798297	61798546	ENSG00000168496	0.264534	0.024273
chr11	61800281	61800282	chr11	61800101	61800350	ENSG00000134825	-0.0271691	0.824045
chr11	61801834	61801835	chr11	61801642	61801901	ENSG00000124920	-0.062967	0.480479
chr11	61803910	61803911	chr11	61803900	61803979	ENSG00000134824	0.541645	0.578493
chr11	61804006	61804007	chr11	61804001	61804100	ENSG00000134825	-0.140031	0.117728
chr11	61806212	61806213	chr11	61806200	61806299	ENSG00000134824	0.30858	0.458523
chr11	61813163	61813164	chr11	61813150	61813499	ENSG00000134824	-0.574878	0.657774
chr11	61813163	61813164	chr11	61813057	61813396	ENSG00000168496	0.404857	0.0102046
chr11	61814292	61814293	chr11	61814100	61814349	ENSG00000134824	-0.602416	0.613793
chr11	61818857	61818858	chr11	61818650	61819299	ENSG00000134824	-1.01549	0.532778
chr11	61820833	61820834	chr11	61820500	61820949	ENSG00000134824	-0.49806	0.768441
chr11	61820833	61820834	chr11	61820647	61820856	ENSG00000168496	-0.0307738	0.811988
chr11	61825533	61825534	chr11	61825100	61825549	ENSG00000134824	0.458763	0.739041
chr11	61828092	61828093	chr11	61828050	61828249	ENSG00000134824	1.38507	0.484427
chr11	61834436	61834437	chr11	61834400	61834649	ENSG00000134824	0.339216	0.744004
chr11	61834531	61834532	chr11	61834400	61834649	ENSG00000134824	0.339216	0.744004
chr11	61855668	61855669	chr11	61855650	61855749	ENSG00000134824	0.698129	0.582155
chr11	61944659	61944660	chr11	61944551	61944850	ENSG00000167994	-0.0874106	0.197852
chr11	61955173	61955174	chr11	61955101	61955250	ENSG00000167995	0.0658473	0.725119
chr1	161985866	161985867	chr1	161985804	161985903	ENSG00000118217	0.0196656	0.950002
chr1	162021447	162021448	chr1	162021252	162021451	ENSG00000162745	-0.168786	0.312006
chr1	162334486	162334487	chr1	162334402	162334501	ENSG00000227094	-0.154078	0.108783
chr1	162349734	162349735	chr1	162349697	162349746	ENSG00000254706	-0.0557951	0.664065
chr1	162349734	162349735	chr1	162349693	162349752	ENSG00000171722	-0.000271892	0.998082
chr11	625085	625086	chr11	624905	625104	ENSG00000099834	-0.029038	0.855298
chr11	62561079	62561080	chr11	62560999	62561108	ENSG00000257058	-0.138081	0.0599756
chr11	62584219	62584220	chr11	62584214	62584353	ENSG00000149480	0.0700799	0.427059
chr11	62675614	62675615	chr11	62675349	62675748	ENSG00000214756	-0.194915	0.0416964
chr1	162851501	162851502	chr1	162851458	162853457	ENSG00000185860	-0.00869339	0.909935
chr11	63145382	63145383	chr11	63145296	63145545	ENSG00000196600	0.0773699	0.549472
chr11	63899472	63899473	chr11	63899301	63899900	ENSG00000167771	0.11313	0.537264
chr11	63913247	63913248	chr11	63913201	63913550	ENSG00000167771	-0.119069	0.452937
chr11	64095140	64095141	chr11	64095002	64095271	ENSG00000256341	0.205698	0.0720067
chr11	64212171	64212172	chr11	64211504	64212213	ENSG00000256116	-0.183515	0.0592774
chr11	64256584	64256585	chr11	64256523	64256652	ENSG00000149782	-0.106888	0.176837
chr11	64362250	64362251	chr11	64362003	64362502	ENSG00000168071	0.0399131	0.599301
chr11	64367826	64367827	chr11	64367653	64368052	ENSG00000168071	0.128873	0.0439176
chr11	64589600	64589601	chr11	64589456	64589805	ENSG00000168065	0.0615028	0.294046
chr11	64590793	64590794	chr11	64590626	64590995	ENSG00000168065	0.111229	0.0438371
chr11	64710591	64710592	chr11	64710501	64710600	ENSG00000068831	-0.0865183	0.120888
chr11	64757744	64757745	chr11	64757251	64757750	ENSG00000068831	-0.162843	0.00733845
chr11	64915453	64915454	chr11	64915303	64915502	ENSG00000068971	0.0943789	0.572851
chr1	165408315	165408316	chr1	165408307	165408406	ENSG00000143171	0.0278531	0.509902
chr1	165424850	165424851	chr1	165424697	165425156	ENSG00000143171	0.07131	0.501206
chr11	65496424	65496425	chr11	65496352	65496501	ENSG00000251562	0.325581	0.000507663
chr11	65496424	65496425	chr11	65496344	65496503	ENSG00000278217	0.206119	0.21163
chr11	65569780	65569781	chr11	65569744	65569803	ENSG00000279093	0.0341374	0.831683
chr11	65726789	65726790	chr11	65726549	65726908	ENSG00000214659	0.0175209	0.868166
chr11	65784486	65784487	chr11	65784246	65784745	ENSG00000255404	-0.188792	0.0304142
chr11	65815595	65815596	chr11	65815156	65815705	ENSG00000255404	-0.0452791	0.565284
chr1	165904155	165904156	chr1	165904151	165904920	ENSG00000283936	-0.0308624	0.822245
chr11	65935052	65935053	chr11	65934905	65935654	ENSG00000175513	0.125596	0.204578
chr11	66287352	66287353	chr11	66286699	66287448	ENSG00000254452	0.123926	0.289071
chr11	66312552	66312553	chr11	66312552	66312601	ENSG00000174791	0.0726471	0.635009
chr11	66572168	66572169	chr11	66572156	66572595	ENSG00000182791	0.0291421	0.856413
chr11	67417254	67417255	chr11	67417250	67417349	ENSG00000213402	0.025081	0.802739
chr1	167451188	167451189	chr1	167451100	167451299	ENSG00000198821	0.0382644	0.579267
chr1	167762224	167762225	chr1	167762192	167762351	ENSG00000197965	0.266377	0.0609348
chr1	167933841	167933842	chr1	167933698	167933947	ENSG00000143199	0.655091	0.00479661
chr1	168525756	168525757	chr1	168525645	168525764	ENSG00000143185	0.18165	0.0576479
chr1	168535779	168535780	chr1	168535765	168535804	ENSG00000143185	0.0162124	0.930331
chr11	69154575	69154576	chr11	69154228	69155047	ENSG00000261070	0.246591	0.0260924
chr11	69270356	69270357	chr11	69270208	69270997	ENSG00000172927	-0.123829	0.380442
chr1	169342626	169342627	chr1	169342601	169342800	ENSG00000143156	-0.247826	0.0126443
chr11	69419726	69419727	chr11	69419650	69419949	ENSG00000255980	-0.0883683	0.603977
chr1	169538606	169538607	chr1	169538506	169539095	ENSG00000198734	-0.180539	0.00599455
chr1	169549811	169549812	chr1	169549706	169549955	ENSG00000198734	-0.0461021	0.519288
chr1	169552615	169552616	chr1	169552496	169552855	ENSG00000198734	0.0691098	0.304543
chr1	169617708	169617709	chr1	169617549	169617848	ENSG00000174175	0.00113274	0.992759
chr11	69771459	69771460	chr11	69771446	69772015	ENSG00000075388	0.109152	0.185799
chr1	16980180	16980181	chr1	16980102	16980201	ENSG00000117122	-0.0248662	0.897063
chr11	70464940	70464941	chr11	70464707	70464996	ENSG00000227726	-0.0241325	0.86467
chr1	17081463	17081464	chr1	17081451	17081650	ENSG00000117115	-0.1846	0.0667456
chr1	170937617	170937618	chr1	170937401	170937750	ENSG00000117501	0.0102243	0.872098
chr1	171359527	171359528	chr1	171359449	171359558	ENSG00000225704	0.0705475	0.594102
chr11	71476633	71476634	chr11	71476494	71476743	ENSG00000254682	-0.136189	0.139284
chr1	171482283	171482284	chr1	171482251	171482550	ENSG00000117523	-0.0781999	0.361372
chr1	171675446	171675447	chr1	171675357	171675746	ENSG00000034971	0.0221713	0.829213
chr1	172388301	172388302	chr1	172388209	172388698	ENSG00000135845	0.0296275	0.706642
chr11	72564865	72564866	chr11	72564850	72564949	ENSG00000227467	0.131166	0.110061
chr11	72721940	72721941	chr11	72721849	72722068	ENSG00000186635	-0.188868	0.570157
chr11	72721940	72721941	chr11	72721744	72722053	ENSG00000245148	0.0286867	0.812182
chr11	72722053	72722054	chr11	72721849	72722068	ENSG00000186635	-0.188868	0.570157
chr11	72722053	72722054	chr11	72722046	72722195	ENSG00000244134	-0.143493	0.341388
chr11	72733538	72733539	chr11	72733506	72733565	ENSG00000244134	0.0993211	0.315871
chr1	172741860	172741861	chr1	172741586	172742395	ENSG00000279061	0.198812	0.051858
chr11	73325436	73325437	chr11	73325349	73325698	ENSG00000110237	0.0490347	0.501556
chr1	173377204	173377205	chr1	173375397	173377396	ENSG00000231615	-0.105943	0.364391
chr1	173378698	173378699	chr1	173378597	173378856	ENSG00000231615	0.0940942	0.360087
chr11	73517640	73517641	chr11	73517398	73517657	ENSG00000256148	0.000602186	0.994637
chr1	174046123	174046124	chr1	174045154	174046213	ENSG00000135870	-0.0740744	0.479483
chr11	74682126	74682127	chr11	74682051	74682200	ENSG00000279353	-0.0909727	0.693179
chr11	74688380	74688381	chr11	74688151	74688950	ENSG00000279353	0.00831085	0.975086
chr11	75260513	75260514	chr11	75260349	75260598	ENSG00000254963	-0.00366145	0.970394
chr11	75744264	75744265	chr11	75744155	75744294	ENSG00000247867	0.102208	0.294531
chr11	75744264	75744265	chr11	75744249	75744448	ENSG00000263993	0.243213	0.116928
chr11	7680272	7680273	chr11	7679998	7680437	ENSG00000183378	-0.0396699	0.551389
chr11	7680272	7680273	chr11	7679951	7680300	ENSG00000275612	0.0255236	0.682721
chr11	7680272	7680273	chr11	7680202	7680351	ENSG00000276668	0.0161803	0.785905
chr11	77121400	77121401	chr11	77120902	77121451	ENSG00000149260	0.0281549	0.76074
chr1	177435374	177435375	chr1	177435357	177435606	ENSG00000227579	-0.239297	0.0158561
chr11	77589003	77589004	chr11	77588951	77589100	ENSG00000178301	0.0661558	0.531391
chr11	77589003	77589004	chr11	77588896	77589045	ENSG00000074201	-0.382019	0.802091
chr11	78045430	78045431	chr11	78045201	78045450	ENSG00000151365	0.128921	0.337853
chr11	78380104	78380105	chr11	78380048	78380307	ENSG00000254420	0.124259	0.130458
chr11	78581055	78581056	chr11	78580606	78581205	ENSG00000255084	0.0887075	0.445227
chr1	182112825	182112826	chr1	182112701	182112950	ENSG00000225982	-0.429444	1.13658e-05
chr1	182584558	182584559	chr1	182584554	182584633	ENSG00000135828	0.059059	0.571323
chr11	83110340	83110341	chr11	83110006	83110395	ENSG00000246067	-0.0337521	0.762421
chr11	83165228	83165229	chr11	83164948	83165347	ENSG00000165494	-0.00148815	0.986683
chr11	831818	831819	chr11	831799	832178	ENSG00000177595	0.146725	0.161815
chr11	831883	831884	chr11	831799	832178	ENSG00000177595	0.146725	0.161815
chr1	183647749	183647750	chr1	183647554	183647853	ENSG00000173627	-0.0919477	0.316551
chr1	18475362	18475363	chr1	18475152	18475501	ENSG00000179023	0.0105442	0.878906
chr11	85685837	85685838	chr11	85685794	85686093	ENSG00000137501	-0.253483	0.382385
chr11	85725825	85725826	chr11	85725604	85725893	ENSG00000137501	0.111954	0.215176
chr11	86344859	86344860	chr11	86344702	86345011	ENSG00000239856	0.155441	0.215311
chr11	86397432	86397433	chr11	86397396	86397495	ENSG00000149201	0.111087	0.0584557
chr11	8640969	8640970	chr11	8639697	8641036	ENSG00000166436	0.127792	0.67054
chr11	8652392	8652393	chr11	8652247	8652396	ENSG00000166436	0.617557	0.404485
chr11	87151355	87151356	chr11	87151154	87151443	ENSG00000166575	-0.101876	0.0981893
chr1	18875425	18875426	chr1	18875350	18875449	ENSG00000159423	-0.05704	0.35464
chr1	18879840	18879841	chr1	18879600	18879849	ENSG00000159423	-0.0105102	0.897819
chr1	189052039	189052040	chr1	189051748	189052147	ENSG00000226486	0.0227391	0.853697
chr1	18907640	18907641	chr1	18907453	18907652	ENSG00000255275	-0.0342992	0.813817
chr1	18907640	18907641	chr1	18907450	18907649	ENSG00000159423	0.0436974	0.556599
chr11	89733564	89733565	chr11	89733252	89733591	ENSG00000254971	-0.0710705	0.357401
chr11	9022790	9022791	chr11	9022556	9022905	ENSG00000175352	0.145533	0.134704
chr11	9090011	9090012	chr11	9089901	9090200	ENSG00000175356	-0.385893	0.316835
chr1	192021237	192021238	chr1	192021205	192021294	ENSG00000228215	0.00255678	0.971654
chr1	19242478	19242479	chr1	19242351	19242500	ENSG00000230424	-0.147215	0.209186
chr11	95153468	95153469	chr11	95153397	95153656	ENSG00000270578	0.106485	0.0748366
chr11	95153468	95153469	chr11	95153397	95153656	ENSG00000270689	0.0735206	0.289028
chr1	196846320	196846321	chr1	196845241	196847240	ENSG00000134365	0.114032	0.30904
chr1	196917640	196917641	chr1	196917241	196917800	ENSG00000134365	0.128531	0.328501
chr1	19811221	19811222	chr1	19811029	19811298	ENSG00000178828	0.0473116	0.54132
chr1	19813543	19813544	chr1	19813399	19813648	ENSG00000178828	0.176137	0.161289
chr1	198687278	198687279	chr1	198687001	198687300	ENSG00000081237	0.00880075	0.902825
chr11	993745	993746	chr11	993401	993750	ENSG00000184956	-0.145414	0.0020182
chr1	19979653	19979654	chr1	19979601	19979900	ENSG00000188257	0.128606	0.142733
chr1	200845831	200845832	chr1	200845598	200846047	ENSG00000118200	-0.145774	0.108241
chr1	200905101	200905102	chr1	200904460	200905149	ENSG00000233217	0.125417	0.10825
chr1	200908722	200908723	chr1	200908650	200908749	ENSG00000233217	-0.116725	0.106738
chr1	201075216	201075217	chr1	201075052	201075491	ENSG00000081248	-0.0510797	0.136634
chr1	201376359	201376360	chr1	201376008	201376397	ENSG00000118194	-0.0619392	0.397974
chr1	201917642	201917643	chr1	201917502	201917651	ENSG00000163431	-0.00114419	0.992244
chr1	201983446	201983447	chr1	201983404	201983603	ENSG00000234678	-0.05137	0.589161
chr1	203057463	203057464	chr1	203057298	203057497	ENSG00000143847	0.055566	0.340483
chr1	203186754	203186755	chr1	203186751	203187050	ENSG00000133048	0.0918735	0.419135
chr1	203368284	203368285	chr1	203368148	203368297	ENSG00000122176	0.0390727	0.374584
chr1	205061734	205061735	chr1	205061699	205061808	ENSG00000174529	-0.00971407	0.94335
chr1	205084091	205084092	chr1	205083199	205084128	ENSG00000174529	0.171988	0.124807
chr1	205240617	205240618	chr1	205240556	205240795	ENSG00000133069	-0.24508	0.00669002
chr1	205258632	205258633	chr1	205258546	205258745	ENSG00000133069	-0.128649	0.171568
chr1	205295408	205295409	chr1	205295306	205295745	ENSG00000133069	-0.0390857	0.625746
chr1	205707135	205707136	chr1	205706901	205707250	ENSG00000201944	0.0943261	0.622981
chr1	205708998	205708999	chr1	205708959	205709098	ENSG00000069275	0.0737205	0.41174
chr1	205708998	205708999	chr1	205708851	205709100	ENSG00000201944	0.189308	0.13459
chr1	205743402	205743403	chr1	205743256	205743555	ENSG00000117280	0.0323613	0.689821
chr1	205750404	205750405	chr1	205750399	205750458	ENSG00000069275	-0.103025	0.583447
chr1	205783537	205783538	chr1	205783396	205783695	ENSG00000117280	0.0230919	0.738002
chr1	206717090	206717091	chr1	206716997	206717106	ENSG00000224114	-0.297094	0.000957307
chr1	206760172	206760173	chr1	206760152	206760601	ENSG00000284486	-0.068859	0.571689
chr1	206763900	206763901	chr1	206763852	206763951	ENSG00000136634	0.153693	0.092979
chr1	206770065	206770066	chr1	206770052	206770101	ENSG00000136634	0.0674007	0.470455
chr1	206771300	206771301	chr1	206771152	206771401	ENSG00000284486	-0.0827584	0.550012
chr1	206773289	206773290	chr1	206772902	206774001	ENSG00000284486	-0.0682755	0.606475
chr1	206937591	206937592	chr1	206937505	206938004	ENSG00000162897	-0.0380692	0.49651
chr1	207284500	207284501	chr1	207284452	207284551	ENSG00000237074	0.0196223	0.875008
chr1	207518704	207518705	chr1	207518547	207518706	ENSG00000203710	0.0774273	0.0450154
chr1	207803738	207803739	chr1	207803558	207804517	ENSG00000203709	-0.0697905	0.532794
chr1	207903511	207903512	chr1	207902908	207903597	ENSG00000203709	0.169974	0.0713219
chr1	207918924	207918925	chr1	207918902	207919001	ENSG00000174059	0.0681071	0.230052
chr1	209763226	209763227	chr1	209762623	209763392	ENSG00000117595	0.0239719	0.904495
chr1	209763286	209763287	chr1	209762623	209763392	ENSG00000117595	0.0239719	0.904495
chr1	209790735	209790736	chr1	209790623	209790802	ENSG00000117595	0.213165	0.331835
chr1	209790735	209790736	chr1	209790702	209790801	ENSG00000009790	0.0991867	0.202111
chr1	209819156	209819157	chr1	209818953	209819202	ENSG00000117595	0.233116	0.388976
chr1	209858603	209858604	chr1	209858547	209858706	ENSG00000117597	0.05943	0.529202
chr1	209875474	209875475	chr1	209875407	209875496	ENSG00000117597	0.0803264	0.402764
chr12	100147460	100147461	chr12	100147357	100148256	ENSG00000238105	-0.0607647	0.504874
chr12	10017562	10017563	chr12	10017107	10017676	ENSG00000197992	0.0971727	0.253123
chr12	101170056	101170057	chr12	101169853	101170302	ENSG00000256870	-0.0612335	0.136457
chr12	101293265	101293266	chr12	101293249	101293398	ENSG00000120800	-0.0167933	0.773703
chr12	101360176	101360177	chr12	101359699	101360248	ENSG00000120800	0.0171297	0.806492
chr1	21019611	21019612	chr1	21019450	21019799	ENSG00000233072	0.0354956	0.740289
chr12	102112266	102112267	chr12	102112255	102112994	ENSG00000185480	0.0938795	0.52974
chr12	102967334	102967335	chr12	102967005	102967444	ENSG00000171759	0.0676924	0.149053
chr12	10318451	10318452	chr12	10317861	10318700	ENSG00000256288	-0.0520517	0.593203
chr12	103640541	103640542	chr12	103640503	103640652	ENSG00000136011	0.0579504	0.279613
chr12	103745256	103745257	chr12	103744855	103745314	ENSG00000257681	-0.0541435	0.682386
chr12	104021466	104021467	chr12	104021344	104021503	ENSG00000120820	0.093481	0.120831
chr12	10415926	10415927	chr12	10415902	10416051	ENSG00000205810	0.0819864	0.206265
chr12	10415926	10415927	chr12	10415904	10416153	ENSG00000205809	-0.0163252	0.798393
chr12	10415926	10415927	chr12	10415903	10416052	ENSG00000213809	-0.0727638	0.361188
chr12	105176821	105176822	chr12	105176804	105176853	ENSG00000136051	0.277674	0.310358
chr12	106066124	106066125	chr12	106065961	106066700	ENSG00000257890	0.0534857	0.591957
chr12	106956310	106956311	chr12	106956291	106956350	ENSG00000120832	-0.120273	0.423945
chr12	106973447	106973448	chr12	106972601	106973650	ENSG00000120832	0.0747163	0.644
chr12	107254627	107254628	chr12	107254594	107254803	ENSG00000257444	-0.0540298	0.723608
chr12	108324152	108324153	chr12	108323954	108324243	ENSG00000174600	0.0701447	0.384075
chr12	108586760	108586761	chr12	108586606	108586845	ENSG00000183160	-0.0135945	0.765308
chr12	108593454	108593455	chr12	108593296	108593595	ENSG00000183160	-0.0306378	0.60011
chr12	108631651	108631652	chr12	108631277	108631846	ENSG00000110876	0.00618293	0.956681
chr12	109960340	109960341	chr12	109960252	109960351	ENSG00000139436	0.0462947	0.702368
chr12	110055417	110055418	chr12	110055245	110055444	ENSG00000277595	0.15916	0.139708
chr12	110072665	110072666	chr12	110072296	110072995	ENSG00000279360	0.198291	0.130821
chr12	110073056	110073057	chr12	110072996	110073195	ENSG00000279360	0.119001	0.540896
chr12	110625047	110625048	chr12	110625027	110625156	ENSG00000204852	-0.0305854	0.769138
chr12	110948323	110948324	chr12	110948145	110948404	ENSG00000185847	-0.0773926	0.151378
chr12	110948323	110948324	chr12	110948153	110948402	ENSG00000258240	-0.0654253	0.49201
chr12	111362454	111362455	chr12	111362352	111362501	ENSG00000257595	-0.0166698	0.902163
chr12	111407152	111407153	chr12	111407152	111407301	ENSG00000257595	0.202179	0.169805
chr12	111409936	111409937	chr12	111409898	111409997	ENSG00000111252	0.0417013	0.814846
chr12	111424771	111424772	chr12	111424698	111424847	ENSG00000111252	0.00705507	0.943424
chr12	111730205	111730206	chr12	111730106	111730555	ENSG00000111271	0.0372885	0.805285
chr12	111741667	111741668	chr12	111741656	111741705	ENSG00000111271	-0.0730503	0.683833
chr12	112469070	112469071	chr12	112469051	112469250	ENSG00000179295	0.0932977	0.559213
chr12	112927816	112927817	chr12	112927777	112927996	ENSG00000089127	-0.0027249	0.977625
chr12	112927816	112927817	chr12	112927448	112927997	ENSG00000257452	0.0622931	0.80553
chr12	112971371	112971372	chr12	112971255	112971394	ENSG00000111335	0.337211	0.0581803
chr12	112971371	112971372	chr12	112971352	112971401	ENSG00000111331	0.227955	0.0268364
chr12	113169697	113169698	chr12	113169354	113169743	ENSG00000257286	0.0511011	0.708736
chr12	114355435	114355436	chr12	114355351	114355500	ENSG00000089225	0.0191457	0.466895
chr12	114423872	114423873	chr12	114422931	114423950	ENSG00000089225	-0.0387523	0.211101
chr12	114423872	114423873	chr12	114423191	114424000	ENSG00000255399	-0.0518214	0.0414116
chr1	21150540	21150541	chr1	21150475	21150554	ENSG00000235112	0.425415	0.0185407
chr12	117040963	117040964	chr12	117040906	117041395	ENSG00000174989	-0.0021243	0.981395
chr12	117072747	117072748	chr12	117071923	117073002	ENSG00000088992	-0.21755	0.0332661
chr12	118725274	118725275	chr12	118725154	118725303	ENSG00000241590	-0.00732821	0.939929
chr12	119182192	119182193	chr12	119182100	119182249	ENSG00000213144	0.274668	0.00198378
chr12	119645697	119645698	chr12	119645643	119645752	ENSG00000111725	-0.133451	0.0632734
chr12	120424913	120424914	chr12	120424708	120424947	ENSG00000111780	0.18809	0.0751964
chr12	120442631	120442632	chr12	120442558	120442667	ENSG00000111786	-0.0548084	0.610426
chr12	120557086	120557087	chr12	120556954	120557153	ENSG00000167272	0.0489921	0.654224
chr12	120725186	120725187	chr12	120725152	120725301	ENSG00000276188	0.0138878	0.875533
chr12	120771390	120771391	chr12	120771100	120771399	ENSG00000157837	0.0876825	0.398987
chr12	120785256	120785257	chr12	120785200	120785509	ENSG00000157837	-0.0491632	0.515717
chr12	120920824	120920825	chr12	120920550	120921399	ENSG00000231313	0.0629989	0.496414
chr12	120925921	120925922	chr12	120925748	120926197	ENSG00000241388	-0.250059	0.00031085
chr12	120926032	120926033	chr12	120925748	120926197	ENSG00000241388	-0.250059	0.00031085
chr12	120968567	120968568	chr12	120968553	120968802	ENSG00000135100	0.030748	0.491689
chr12	120968567	120968568	chr12	120968548	120968727	ENSG00000241388	0.0497711	0.299951
chr12	120969453	120969454	chr12	120969003	120969542	ENSG00000135100	0.0324662	0.61891
chr12	120969453	120969454	chr12	120968998	120969797	ENSG00000241388	0.0644234	0.329727
chr12	120983004	120983005	chr12	120982493	120983542	ENSG00000135100	-0.0628666	0.513462
chr12	120986153	120986154	chr12	120986098	120986347	ENSG00000241388	0.00120451	0.986919
chr12	120989098	120989099	chr12	120988953	120989542	ENSG00000135100	0.107734	0.0944181
chr12	120989098	120989099	chr12	120988948	120989757	ENSG00000241388	0.0732845	0.201972
chr12	120994496	120994497	chr12	120993543	120994892	ENSG00000135100	-0.124327	0.0491656
chr12	120997784	120997785	chr12	120997543	120997902	ENSG00000135100	0.0256258	0.666991
chr12	121001041	121001042	chr12	121000753	121001542	ENSG00000135100	-0.0259762	0.689163
chr12	121001041	121001042	chr12	121000801	121001100	ENSG00000135114	-0.00603775	0.941899
chr12	121004867	121004868	chr12	121004703	121005102	ENSG00000135100	0.0617475	0.374305
chr12	121203220	121203221	chr12	121203147	121203356	ENSG00000135124	0.105257	0.0971169
chr12	121203220	121203221	chr12	121203149	121203258	ENSG00000089041	0.155645	0.190782
chr12	121203220	121203221	chr12	121203108	121203347	ENSG00000274029	0.269124	0.00226642
chr12	121959570	121959571	chr12	121959452	121959601	ENSG00000158023	0.0146133	0.821333
chr12	121988737	121988738	chr12	121988502	121988751	ENSG00000158023	0.0246007	0.716322
chr12	122464360	122464361	chr12	122464350	122464399	ENSG00000033030	0.0668313	0.883759
chr12	122504296	122504297	chr12	122503748	122504297	ENSG00000111011	0.0648081	0.437062
chr12	122963381	122963382	chr12	122963300	122963499	ENSG00000256028	-0.125192	0.202392
chr12	122973072	122973073	chr12	122972950	122973299	ENSG00000111325	0.061078	0.530953
chr12	123273314	123273315	chr12	123273060	123273549	ENSG00000269980	0.0619855	0.539024
chr12	123283382	123283383	chr12	123283030	123283749	ENSG00000235423	-0.0504976	0.55704
chr12	123975620	123975621	chr12	123975600	123975899	ENSG00000270061	-0.0465919	0.628404
chr12	123996254	123996255	chr12	123996105	123996654	ENSG00000179195	0.049518	0.671914
chr12	124022084	124022085	chr12	124022005	124022354	ENSG00000179195	-0.173096	0.0667768
chr12	124316680	124316681	chr12	124316451	124316900	ENSG00000178882	0.0494768	0.319886
chr12	124777047	124777048	chr12	124776996	124777195	ENSG00000073060	0.115622	0.0788251
chr12	124851404	124851405	chr12	124851346	124851405	ENSG00000073060	-0.142169	0.11361
chr12	12717761	12717762	chr12	12717648	12717897	ENSG00000111276	0.316237	0.0525863
chr12	12725049	12725050	chr12	12725048	12725297	ENSG00000111276	0.130456	0.50075
chr12	128297477	128297478	chr12	128297159	128297698	ENSG00000279180	-0.0100737	0.961584
chr12	12893277	12893278	chr12	12893149	12893398	ENSG00000283759	0.108227	0.501186
chr12	12922268	12922269	chr12	12922199	12922298	ENSG00000283759	-0.0836205	0.528898
chr12	130078818	130078819	chr12	130078755	130079324	ENSG00000256906	0.0415747	0.662652
chr12	130146390	130146391	chr12	130146155	130146654	ENSG00000250208	0.00861135	0.910245
chr12	130537465	130537466	chr12	130537197	130537546	ENSG00000060709	0.052107	0.501579
chr12	130971904	130971905	chr12	130971454	130972053	ENSG00000279940	-0.0151417	0.876994
chr12	131429426	131429427	chr12	131429397	131429446	ENSG00000280319	-0.844653	0.0800131
chr12	131455375	131455376	chr12	131455207	131455446	ENSG00000280319	-0.14625	0.217759
chr12	132218673	132218674	chr12	132218596	132218855	ENSG00000279480	0.269191	0.0483518
chr12	133112121	133112122	chr12	133110479	133112298	ENSG00000240991	-0.10777	0.626982
chr1	2138242	2138243	chr1	2138084	2138243	ENSG00000271806	0.178346	0.147631
chr1	214004080	214004081	chr1	214003891	214004150	ENSG00000272167	0.0206806	0.837731
chr1	214088007	214088008	chr1	214087604	214088193	ENSG00000283518	-0.202681	0.123264
chr1	21439960	21439961	chr1	21439946	21439995	ENSG00000176378	-0.115132	0.467313
chr1	21494497	21494498	chr1	21494372	21494901	ENSG00000162551	-0.114981	0.00541138
chr12	15971208	15971209	chr12	15970890	15971249	ENSG00000256134	-0.253534	0.0105352
chr1	21806025	21806026	chr1	21805995	21806504	ENSG00000187942	-0.073567	0.605101
chr1	218346587	218346588	chr1	218346355	218346744	ENSG00000092969	0.0324195	0.648557
chr1	218421142	218421143	chr1	218420045	218421234	ENSG00000092969	0.119057	0.00240134
chr1	218431336	218431337	chr1	218431156	218431355	ENSG00000281453	-0.0561935	0.295256
chr1	218432119	218432120	chr1	218431626	218432255	ENSG00000281453	-0.043358	0.356041
chr1	218441563	218441564	chr1	218441235	218441754	ENSG00000092969	0.0245215	0.739138
chr1	218441563	218441564	chr1	218441196	218441625	ENSG00000281453	0.19858	0.000346693
chr1	218444558	218444559	chr1	218444455	218444994	ENSG00000092969	0.0246278	0.47825
chr1	218446304	218446305	chr1	218446056	218446305	ENSG00000281453	-0.0362554	0.559852
chr1	218464949	218464950	chr1	218464155	218465004	ENSG00000092969	-0.145007	0.000967454
chr1	218499465	218499466	chr1	218499446	218499655	ENSG00000228208	-0.00993671	0.943864
chr1	218520110	218520111	chr1	218519996	218520605	ENSG00000228208	-0.0319634	0.782891
chr1	218520349	218520350	chr1	218519996	218520605	ENSG00000228208	-0.0319634	0.782891
chr1	218520470	218520471	chr1	218519996	218520605	ENSG00000228208	-0.0319634	0.782891
chr1	218521705	218521706	chr1	218521696	218521805	ENSG00000228208	0.000326698	0.996713
chr1	219455340	219455341	chr1	219455203	219455652	ENSG00000228536	-0.0990313	0.228047
chr12	1982091	1982092	chr12	1981906	1982195	ENSG00000203593	0.0634537	0.554239
chr12	204673	204674	chr12	204657	205076	ENSG00000111181	-0.118398	0.00843602
chr1	220836863	220836864	chr1	220836406	220837055	ENSG00000272823	-0.139649	0.0673962
chr1	220879448	220879449	chr1	220879400	220879449	ENSG00000136630	-0.314192	0.184419
chr1	221736946	221736947	chr1	221736854	221738423	ENSG00000143507	0.0947156	0.214383
chr12	21843111	21843112	chr12	21842850	21843359	ENSG00000275567	-0.138568	0.102386
chr1	221901875	221901876	chr1	221901851	221901980	ENSG00000238042	0.346119	0.212011
chr1	2226509	2226510	chr1	2226395	2226744	ENSG00000157933	0.0705269	0.540192
chr1	222664597	222664598	chr1	222664494	222664753	ENSG00000229399	0.0278384	0.76115
chr1	222750009	222750010	chr1	222749997	222750206	ENSG00000197520	-0.112696	0.0559094
chr12	230154	230155	chr12	229621	230200	ENSG00000010379	0.0734689	0.25407
chr1	22327102	22327103	chr1	22326650	22327149	ENSG00000234397	0.118773	0.293415
chr12	23922574	23922575	chr12	23922500	23922799	ENSG00000134532	0.064568	0.454023
chr12	24987756	24987757	chr12	24987752	24988051	ENSG00000118308	-0.0204233	0.753734
chr1	225708104	225708105	chr1	225708094	225708253	ENSG00000227496	-0.184477	0.250367
chr1	225713304	225713305	chr1	225712758	225713447	ENSG00000226349	0.127293	0.255748
chr12	26124961	26124962	chr12	26124906	26125025	ENSG00000123095	0.201477	0.0697309
chr1	227562367	227562368	chr1	227561553	227562542	ENSG00000181450	0.089281	0.328887
chr1	228138791	228138792	chr1	228138302	228138851	ENSG00000198835	-0.0124753	0.91742
chr12	28568792	28568793	chr12	28568698	28568797	ENSG00000244712	0.0995292	0.406539
chr12	29282547	29282548	chr12	29282508	29282597	ENSG00000257176	-0.286354	0.133566
chr12	29284284	29284285	chr12	29284097	29284306	ENSG00000275476	0.0783986	0.686348
chr12	29389844	29389845	chr12	29389794	29389903	ENSG00000187950	0.0696026	0.386375
chr12	29389844	29389845	chr12	29389804	29389943	ENSG00000257599	0.208484	0.0569201
chr1	229669248	229669249	chr1	229668949	229669448	ENSG00000213028	0.0545868	0.535049
chr12	29680396	29680397	chr12	29679796	29680595	ENSG00000242986	-0.133375	0.179778
chr12	30189001	30189002	chr12	30188953	30189042	ENSG00000257262	0.328856	0.430696
chr12	30201042	30201043	chr12	30200943	30201102	ENSG00000257262	0.15764	0.707753
chr1	230710048	230710049	chr1	230710003	230710452	ENSG00000135744	0.310125	0.166332
chr1	230712956	230712957	chr1	230712903	230713522	ENSG00000135744	0.0611152	0.770855
chr1	230751478	230751479	chr1	230751454	230751553	ENSG00000135773	0.115857	0.173783
chr1	230751478	230751479	chr1	230751448	230751557	ENSG00000244137	0.01822	0.805557
chr12	31207706	31207707	chr12	31207702	31207851	ENSG00000177359	0.0427973	0.474821
chr12	3126673	3126674	chr12	3126297	3127396	ENSG00000278469	0.0748311	0.519448
chr12	31288245	31288246	chr12	31287997	31288496	ENSG00000256176	0.255711	0.0058247
chr1	231335026	231335027	chr1	231335004	231335103	ENSG00000010072	0.0169813	0.860879
chr1	231422308	231422309	chr1	231422251	231422350	ENSG00000135766	0.0707577	0.8841
chr1	231580785	231580786	chr1	231580653	231580902	ENSG00000116918	0.0893224	0.202791
chr1	23178302	23178303	chr1	23178205	23178304	ENSG00000179546	0.337317	0.014303
chr1	23210398	23210399	chr1	23210345	23210504	ENSG00000179546	-0.0116129	0.912717
chr12	32108305	32108306	chr12	32108206	32108445	ENSG00000277342	-0.15009	0.235237
chr12	32820006	32820007	chr12	32819552	32820101	ENSG00000274976	0.0339753	0.734154
chr12	3283934	3283935	chr12	3283705	3284354	ENSG00000011105	0.277335	0.208611
chr1	23383982	23383983	chr1	23383951	23384060	ENSG00000204219	-0.11918	0.347329
chr1	23439740	23439741	chr1	23439251	23440060	ENSG00000204219	0.0264737	0.744253
chr1	234897489	234897490	chr1	234897186	234897495	ENSG00000239690	0.0236955	0.893174
chr1	235543909	235543910	chr1	235542747	235544506	ENSG00000168243	-0.117328	0.0492024
chr1	235939586	235939587	chr1	235939499	235939608	ENSG00000229291	0.183017	0.309546
chr1	235943941	235943942	chr1	235943799	235943948	ENSG00000229291	0.146765	0.403549
chr1	239918447	239918448	chr1	239918356	239918695	ENSG00000234601	0.0393573	0.727332
chr1	240198146	240198147	chr1	240198009	240198548	ENSG00000233735	-0.083602	0.434911
chr1	24105466	24105467	chr1	24105395	24105604	ENSG00000142661	0.00228067	0.982187
chr12	42329106	42329107	chr12	42329078	42329147	ENSG00000139168	0.0870432	0.344489
chr12	4296223	4296224	chr12	4296152	4296351	ENSG00000118971	0.0298806	0.623188
chr1	243286579	243286580	chr1	243286547	243286696	ENSG00000224727	0.0113292	0.913911
chr1	24342967	24342968	chr1	24342756	24343005	ENSG00000232298	0.213697	0.061826
chr12	43536193	43536194	chr12	43536154	43536403	ENSG00000241251	-0.0615844	0.509314
chr12	4406208	4406209	chr12	4406145	4407154	ENSG00000111241	-0.132458	0.0396707
chr1	244970237	244970238	chr1	244970195	244970304	ENSG00000203666	0.0763294	0.522053
chr12	45901125	45901126	chr12	45900451	45901400	ENSG00000139218	-0.0457421	0.766002
chr1	246497934	246497935	chr1	246497899	246498048	ENSG00000242042	0.0414898	0.678211
chr1	247097823	247097824	chr1	247097784	247098243	ENSG00000277462	0.140899	0.0717893
chr1	247097823	247097824	chr1	247097502	247098101	ENSG00000188295	0.0723238	0.374949
chr1	247097823	247097824	chr1	247097305	247098054	ENSG00000196418	0.209623	0.157214
chr1	247193430	247193431	chr1	247192851	247193690	ENSG00000232347	-0.0297318	0.803993
chr1	247193430	247193431	chr1	247193200	247193499	ENSG00000252516	0.232002	0.0774237
chr12	47335812	47335813	chr12	47335654	47335843	ENSG00000258116	0.00888145	0.933629
chr1	247420375	247420376	chr1	247419606	247420605	ENSG00000162711	0.0284887	0.819936
chr12	47793471	47793472	chr12	47793401	47793600	ENSG00000274737	0.165117	0.0261173
chr12	47818936	47818937	chr12	47818902	47818951	ENSG00000061273	0.123101	0.218204
chr12	48035993	48035994	chr12	48035744	48036303	ENSG00000257985	0.11632	0.38352
chr12	48105348	48105349	chr12	48105299	48105448	ENSG00000152556	0.183161	0.0411176
chr12	48124481	48124482	chr12	48124399	48124548	ENSG00000152556	0.0131579	0.861599
chr12	48552448	48552449	chr12	48552354	48552453	ENSG00000197376	0.0395615	0.664401
chr12	48679011	48679012	chr12	48678651	48679050	ENSG00000139620	0.0456848	0.633154
chr12	49073211	49073212	chr12	49073151	49073250	ENSG00000139636	0.0487687	0.554511
chr12	49080822	49080823	chr12	49080701	49080900	ENSG00000139636	0.0156029	0.866829
chr12	49554169	49554170	chr12	49554044	49554603	ENSG00000187778	0.150241	0.232786
chr1	24971793	24971794	chr1	24971701	24972000	ENSG00000020633	0.199729	0.0306663
chr12	49868026	49868027	chr12	49867999	49868098	ENSG00000186666	0.399068	0.0453376
chr12	50144032	50144033	chr12	50143946	50144055	ENSG00000139624	0.00531361	0.983804
chr12	50185615	50185616	chr12	50185396	50185645	ENSG00000139624	-0.0336707	0.924366
chr12	50201164	50201165	chr12	50201150	50201249	ENSG00000257298	0.0550128	0.835476
chr12	50201164	50201165	chr12	50200954	50201253	ENSG00000257256	-0.104725	0.45058
chr12	5034431	5034432	chr12	5034307	5034646	ENSG00000256654	0.187262	0.0471105
chr12	50761880	50761881	chr12	50761750	50761949	ENSG00000123268	0.136311	0.167877
chr12	50761880	50761881	chr12	50760942	50761891	ENSG00000271018	-0.0131485	0.913142
chr12	50963759	50963760	chr12	50963702	50964701	ENSG00000214511	-0.00371111	0.972571
chr12	51772719	51772720	chr12	51772396	51772945	ENSG00000196876	-0.145477	0.350109
chr12	51912002	51912003	chr12	51911900	51912199	ENSG00000167612	-0.394261	0.000492304
chr12	51967869	51967870	chr12	51967797	51967946	ENSG00000135503	-0.0149961	0.916845
chr12	51967869	51967870	chr12	51967797	51967956	ENSG00000206992	-0.152981	0.441307
chr12	51987242	51987243	chr12	51987000	51987249	ENSG00000161835	0.0806399	0.286221
chr12	52519884	52519885	chr12	52519745	52520154	ENSG00000186081	0.0324651	0.895046
chr12	52880120	52880121	chr12	52880049	52880158	ENSG00000241146	-0.237431	0.253017
chr12	53160499	53160500	chr12	53160310	53161099	ENSG00000139651	-0.0869611	0.277703
chr12	53160499	53160500	chr12	53160303	53160702	ENSG00000258016	-0.176957	0.0367863
chr12	53200654	53200655	chr12	53200547	53200746	ENSG00000172819	-0.0799303	0.207559
chr12	53237564	53237565	chr12	53237447	53237566	ENSG00000172819	-0.118106	0.0609405
chr12	53444475	53444476	chr12	53444355	53444794	ENSG00000135409	-0.0209756	0.703149
chr12	53489753	53489754	chr12	53489706	53489855	ENSG00000170653	0.332235	0.251343
chr12	53489753	53489754	chr12	53489702	53489851	ENSG00000197111	-0.0042603	0.973515
chr12	53522931	53522932	chr12	53522856	53523295	ENSG00000170653	0.149982	0.124353
chr12	53601293	53601294	chr12	53601056	53601295	ENSG00000170653	0.400672	0.106756
chr12	53647408	53647409	chr12	53647256	53647655	ENSG00000170653	-0.309769	0.161067
chr12	53964264	53964265	chr12	53963308	53964397	ENSG00000228630	0.386432	0.0844539
chr12	54034227	54034228	chr12	54034106	54034245	ENSG00000037965	-0.204683	0.106907
chr1	25420739	25420740	chr1	25420551	25420800	ENSG00000238084	-0.101495	0.27736
chr12	54292096	54292097	chr12	54292050	54292149	ENSG00000094916	-0.0152112	0.862151
chr12	54292096	54292097	chr12	54292053	54292152	ENSG00000135486	-0.183752	0.0115666
chr12	55676884	55676885	chr12	55676748	55676907	ENSG00000135424	0.0414132	0.396709
chr12	55970537	55970538	chr12	55969753	55970592	ENSG00000111540	-0.0626716	0.31831
chr12	56014530	56014531	chr12	56014450	56014599	ENSG00000139531	0.0931295	0.505659
chr12	56023144	56023145	chr12	56023050	56023299	ENSG00000139531	0.0854194	0.200507
chr12	56088396	56088397	chr12	56088244	56088543	ENSG00000257553	-0.0869175	0.275915
chr12	56290713	56290714	chr12	56290548	56290797	ENSG00000135469	0.14418	0.139541
chr12	56346898	56346899	chr12	56346849	56346948	ENSG00000175336	-0.286856	0.00430058
chr12	56346898	56346899	chr12	56346843	56346952	ENSG00000135473	0.0116048	0.902354
chr12	56350492	56350493	chr12	56350354	56350703	ENSG00000110944	0.1976	0.0258702
chr12	56469986	56469987	chr12	56469953	56470052	ENSG00000111602	-0.165056	0.0532599
chr12	56471554	56471555	chr12	56471373	56471702	ENSG00000111602	-0.101176	0.164902
chr12	56684836	56684837	chr12	56684550	56684849	ENSG00000241217	-0.0146103	0.937027
chr1	25682968	25682969	chr1	25682504	25683243	ENSG00000233478	-0.300711	0.000522654
chr12	56937586	56937587	chr12	56936354	56938153	ENSG00000170426	-0.0250686	0.811914
chr12	56983563	56983564	chr12	56983304	56983603	ENSG00000166860	-0.032439	0.693345
chr1	2569899	2569900	chr1	2569649	2570248	ENSG00000157873	-0.0213215	0.754893
chr1	2570077	2570078	chr1	2569649	2570248	ENSG00000157873	-0.0213215	0.754893
chr12	57116526	57116527	chr12	57116503	57116602	ENSG00000123384	-0.0404854	0.510963
chr12	57218984	57218985	chr12	57218953	57219592	ENSG00000185482	0.0997398	0.101191
chr12	57450266	57450267	chr12	57450153	57450642	ENSG00000139269	-0.0274915	0.650541
chr12	57454856	57454857	chr12	57454845	57454904	ENSG00000123329	0.0523812	0.586234
chr12	57454856	57454857	chr12	57454845	57454894	ENSG00000166986	0.03333	0.732728
chr12	57739473	57739474	chr12	57739158	57739617	ENSG00000283621	-0.224962	0.232595
chr12	57768956	57768957	chr12	57768658	57769147	ENSG00000283621	-0.0700379	0.639987
chr12	57807682	57807683	chr12	57807256	57807805	ENSG00000135407	0.165638	0.0315388
chr1	2579316	2579317	chr1	2579200	2579409	ENSG00000225931	0.106358	0.0775376
chr1	2581777	2581778	chr1	2581500	2581999	ENSG00000228037	-0.141982	0.0182567
chr1	2585342	2585343	chr1	2585199	2585448	ENSG00000157873	0.112535	0.299186
chr1	2585342	2585343	chr1	2585201	2585350	ENSG00000157870	0.0407469	0.762377
chr1	2585342	2585343	chr1	2585250	2585499	ENSG00000228037	0.251092	0.0399394
chr1	25861484	25861485	chr1	25861450	25861599	ENSG00000182749	0.251201	0.0229436
chr1	25896031	25896032	chr1	25895970	25896349	ENSG00000223624	-0.0129731	0.909778
chr1	2597658	2597659	chr1	2597200	2598149	ENSG00000228037	0.103042	0.191342
chr1	26060932	26060933	chr1	26060904	26061303	ENSG00000158022	0.159594	0.0147271
chr12	6181927	6181928	chr12	6181855	6181944	ENSG00000010278	-0.137254	0.228514
chr12	6185569	6185570	chr12	6185505	6185719	ENSG00000255775	0.113129	0.2482
chr1	26194649	26194650	chr1	26194403	26194652	ENSG00000142675	0.0930129	0.213413
chr12	62217079	62217080	chr12	62216900	62217389	ENSG00000258316	0.0956585	0.280594
chr12	62610803	62610804	chr12	62610449	62610908	ENSG00000275180	-0.0839757	0.351627
chr12	62764382	62764383	chr12	62764347	62764556	ENSG00000213352	-0.168	0.302831
chr12	630843	630844	chr12	630751	630900	ENSG00000177406	-0.0346819	0.864313
chr12	6332835	6332836	chr12	6332807	6332906	ENSG00000067182	0.101475	0.309382
chr12	6382091	6382092	chr12	6382045	6382104	ENSG00000111321	0.00824467	0.925684
chr12	6384185	6384186	chr12	6384003	6384202	ENSG00000111319	-0.102627	0.276905
chr12	6384185	6384186	chr12	6384155	6384204	ENSG00000111321	-0.0990437	0.412228
chr12	6389568	6389569	chr12	6389357	6389806	ENSG00000213942	-0.127178	0.2552
chr12	6393576	6393577	chr12	6393453	6393602	ENSG00000111319	-0.0141125	0.706291
chr12	6393576	6393577	chr12	6393555	6394044	ENSG00000111321	0.0585707	0.534622
chr12	6393576	6393577	chr12	6393447	6393796	ENSG00000213942	-0.0669848	0.468821
chr12	6393666	6393667	chr12	6393555	6394044	ENSG00000111321	0.0585707	0.534622
chr12	6393666	6393667	chr12	6393447	6393796	ENSG00000213942	-0.0669848	0.468821
chr1	26415053	26415054	chr1	26414952	26415251	ENSG00000117682	-0.0154428	0.872951
chr12	642348	642349	chr12	641891	642350	ENSG00000177406	0.107852	0.407063
chr12	642453	642454	chr12	642446	642495	ENSG00000171840	0.0463857	0.406829
chr12	642453	642454	chr12	642451	642500	ENSG00000177406	0.135777	0.260174
chr12	64611299	64611300	chr12	64611159	64611508	ENSG00000207546	0.231456	0.356605
chr12	6471416	6471417	chr12	6471357	6471506	ENSG00000139190	0.12895	0.257193
chr12	6471416	6471417	chr12	6471351	6471500	ENSG00000215039	0.190621	0.259466
chr12	6471416	6471417	chr12	6471354	6471503	ENSG00000256913	-0.0717202	0.37493
chr12	65140844	65140845	chr12	65140256	65140995	ENSG00000156076	-0.00617843	0.909132
chr12	65822223	65822224	chr12	65821750	65822299	ENSG00000277945	0.176828	0.0388408
chr12	65859519	65859520	chr12	65859451	65859750	ENSG00000149948	0.0486352	0.222381
chr12	65965972	65965973	chr12	65965701	65966000	ENSG00000149948	0.104569	0.0795229
chr12	66239384	66239385	chr12	66239299	66239558	ENSG00000090376	-0.0535462	0.0830556
chr12	674146	674147	chr12	673851	674350	ENSG00000256672	0.180444	0.201228
chr12	674318	674319	chr12	673851	674350	ENSG00000256672	0.180444	0.201228
chr12	676302	676303	chr12	676301	676400	ENSG00000177406	0.126162	0.2245
chr12	68228197	68228198	chr12	68228045	68228244	ENSG00000255733	-0.124616	0.214084
chr12	69350234	69350235	chr12	69350093	69350252	ENSG00000257764	0.152189	0.0207357
chr12	69405910	69405911	chr12	69405906	69405995	ENSG00000241765	0.0161288	0.90426
chr12	69434901	69434902	chr12	69434156	69435655	ENSG00000241765	0.0049417	0.96623
chr12	69434901	69434902	chr12	69434470	69435699	ENSG00000257507	-0.00355297	0.972456
chr12	6956243	6956244	chr12	6956098	6956247	ENSG00000111679	0.0240328	0.743139
chr12	69694564	69694565	chr12	69694500	69694699	ENSG00000127325	-0.0983866	0.0194349
chr12	74276187	74276188	chr12	74276152	74276401	ENSG00000257113	-0.093122	0.30651
chr12	75670748	75670749	chr12	75670654	75671003	ENSG00000258245	-0.0336691	0.757584
chr12	76740025	76740026	chr12	76739101	76740050	ENSG00000258090	0.173493	0.0665672
chr12	7702675	7702676	chr12	7701202	7702701	ENSG00000184344	0.0475242	0.466587
chr1	27859995	27859996	chr1	27859953	27860002	ENSG00000130775	-0.0970533	0.161569
chr1	27935898	27935899	chr1	27935553	27935992	ENSG00000130768	0.197747	0.0362882
chr1	27935898	27935899	chr1	27935875	27936104	ENSG00000227050	0.236082	0.0123739
chr12	80943679	80943680	chr12	80943650	80944599	ENSG00000111052	0.138387	0.00891872
chr12	8244933	8244934	chr12	8244758	8245197	ENSG00000275367	0.0358659	0.692966
chr12	8779893	8779894	chr12	8779750	8779999	ENSG00000166532	0.00179461	0.981759
chr12	88123784	88123785	chr12	88123296	88124145	ENSG00000139324	-0.0320612	0.932447
chr12	89497697	89497698	chr12	89497448	89497757	ENSG00000257594	0.672936	0.110236
chr12	89543660	89543661	chr12	89543558	89543947	ENSG00000257594	-0.0626728	0.767922
chr12	89543660	89543661	chr12	89543553	89543702	ENSG00000279939	0.111439	0.404863
chr12	89543660	89543661	chr12	89543559	89543798	ENSG00000258302	0.121966	0.220438
chr12	89547772	89547773	chr12	89547408	89548197	ENSG00000259075	0.146987	0.228046
chr12	89547772	89547773	chr12	89547403	89548192	ENSG00000279939	-0.0102333	0.915343
chr12	89619312	89619313	chr12	89619249	89619398	ENSG00000258302	-0.161336	0.0166757
chr12	9160708	9160709	chr12	9160600	9160999	ENSG00000126838	0.00345659	0.951034
chr12	9228263	9228264	chr12	9228256	9228355	ENSG00000231503	-0.0178287	0.901431
chr12	9228263	9228264	chr12	9228147	9228296	ENSG00000283429	-0.087627	0.578553
chr12	9228263	9228264	chr12	9228253	9228352	ENSG00000256069	-0.0183714	0.898055
chr12	9311210	9311211	chr12	9311153	9311452	ENSG00000212440	-0.118173	0.109022
chr12	93584728	93584729	chr12	93584553	93585462	ENSG00000246985	-0.0711906	0.535184
chr12	93589778	93589779	chr12	93589463	93589852	ENSG00000246985	-0.066113	0.552491
chr12	95096472	95096473	chr12	95096399	95096498	ENSG00000120798	0.0418522	0.628133
chr12	955272	955273	chr12	955133	956302	ENSG00000250132	-0.0740896	0.423961
chr12	95663408	95663409	chr12	95663347	95663546	ENSG00000074527	-0.0301096	0.855548
chr12	95964751	95964752	chr12	95964698	95965047	ENSG00000165972	0.208629	0.00203506
chr12	95984993	95984994	chr12	95984898	95984997	ENSG00000111144	0.154868	0.108578
chr12	96240427	96240428	chr12	96240252	96240501	ENSG00000111145	0.0982653	0.482931
chr12	96414139	96414140	chr12	96414051	96414200	ENSG00000059758	0.203318	0.359437
chr12	97134362	97134363	chr12	97133901	97134650	ENSG00000279190	-0.01757	0.862563
chr12	9760134	9760135	chr12	9759546	9760155	ENSG00000110848	0.0840732	0.644615
chr12	9777083	9777084	chr12	9777056	9777305	ENSG00000110848	-0.210397	0.0558874
chr1	3080038	3080039	chr1	3079545	3080244	ENSG00000177133	0.0306505	0.725009
chr1	30842746	30842747	chr1	30842648	30842747	ENSG00000235143	0.395893	0.0125223
chr13	101144683	101144684	chr13	101144546	101144775	ENSG00000102452	-0.223088	0.584776
chr13	101179397	101179398	chr13	101179256	101179455	ENSG00000102452	0.161938	0.438285
chr13	102698383	102698384	chr13	102698154	102698443	ENSG00000139780	0.0361634	0.372439
chr13	106430556	106430557	chr13	106429703	106430602	ENSG00000174418	-0.181167	0.115015
chr13	107870173	107870174	chr13	107869953	107870502	ENSG00000274718	0.0958786	0.107506
chr13	108308033	108308034	chr13	108307550	108308239	ENSG00000102524	0.0832731	0.618154
chr13	108308037	108308038	chr13	108307550	108308239	ENSG00000102524	0.0832731	0.618154
chr13	110007843	110007844	chr13	110007451	110008100	ENSG00000276269	-0.0403269	0.71491
chr13	110465171	110465172	chr13	110464806	110465395	ENSG00000224821	0.117775	0.240309
chr13	110869911	110869912	chr13	110869647	110869946	ENSG00000255874	0.106586	0.120281
chr13	112977466	112977467	chr13	112977154	112977593	ENSG00000235280	0.124612	0.0601475
chr13	113105720	113105721	chr13	113105698	113105847	ENSG00000057593	-0.145186	0.323956
chr13	113116562	113116563	chr13	113116354	113116793	ENSG00000126218	-0.160272	0.0627963
chr13	113118393	113118394	chr13	113118094	113118553	ENSG00000126218	0.0797949	0.399603
chr13	113121904	113121905	chr13	113121814	113122003	ENSG00000126218	0.0321305	0.72407
chr13	113139535	113139536	chr13	113139454	113139603	ENSG00000126218	0.10959	0.286093
chr13	113139535	113139536	chr13	113139458	113139597	ENSG00000057593	0.0477449	0.498099
chr13	113139535	113139536	chr13	113139502	113139901	ENSG00000283828	0.0129599	0.916885
chr13	113165471	113165472	chr13	113165399	113165498	ENSG00000126226	0.153999	0.0459885
chr13	113165471	113165472	chr13	113164902	113165601	ENSG00000269125	0.218794	0.0152065
chr13	113362571	113362572	chr13	113362404	113362753	ENSG00000139835	0.0457945	0.467313
chr13	113559810	113559811	chr13	113559505	113559994	ENSG00000150403	0.153287	0.0649993
chr13	113930357	113930358	chr13	113930296	113930995	ENSG00000229373	-0.0166397	0.929827
chr13	114294254	114294255	chr13	114293646	114294705	ENSG00000226158	-0.0510525	0.622545
chr13	20063000	20063001	chr13	20063000	20063149	ENSG00000237672	0.220049	0.034108
chr13	20150433	20150434	chr13	20150105	20150454	ENSG00000121743	0.127419	0.00397303
chr13	20680227	20680228	chr13	20680107	20680306	ENSG00000278291	0.0901421	0.433308
chr13	20705895	20705896	chr13	20705657	20706296	ENSG00000172458	0.0631011	0.404753
chr13	20705895	20705896	chr13	20705847	20706306	ENSG00000278291	0.06957	0.582914
chr13	20726770	20726771	chr13	20726307	20726856	ENSG00000278291	0.0583644	0.618351
chr13	21295975	21295976	chr13	21295644	21296353	ENSG00000277077	0.162395	0.121194
chr13	22056464	22056465	chr13	22056455	22056754	ENSG00000276476	0.071994	0.320974
chr13	22135531	22135532	chr13	22135495	22135974	ENSG00000276476	0.0902616	0.197809
chr13	22155066	22155067	chr13	22154355	22155554	ENSG00000276476	-0.299903	0.00492251
chr13	23180988	23180989	chr13	23180852	23181001	ENSG00000102683	0.0803657	0.580405
chr13	23277660	23277661	chr13	23277052	23277751	ENSG00000102683	-0.0860348	0.140563
chr13	24956005	24956006	chr13	24955747	24956046	ENSG00000253771	-0.073439	0.368203
chr13	24959693	24959694	chr13	24959655	24959744	ENSG00000251299	-0.133614	0.134208
chr13	26207391	26207392	chr13	26207191	26207600	ENSG00000277368	-0.313766	0.000890987
chr13	27012736	27012737	chr13	27012604	27012753	ENSG00000218198	-0.0186903	0.878928
chr13	27019407	27019408	chr13	27019304	27019453	ENSG00000218198	-0.157884	0.114354
chr13	27968824	27968825	chr13	27968526	27968945	ENSG00000260704	-0.151227	0.156803
chr13	28025777	28025778	chr13	28025254	28026003	ENSG00000122025	0.105092	0.0896687
chr13	29543880	29543881	chr13	29543850	29543899	ENSG00000139514	-0.172256	0.0416846
chr13	30311086	30311087	chr13	30310947	30311106	ENSG00000215049	-0.147051	0.233455
chr13	30880474	30880475	chr13	30880353	30880852	ENSG00000224743	-0.427251	0.44003
chr13	31939891	31939892	chr13	31939755	31939954	ENSG00000279314	-0.0555624	0.485042
chr13	32398489	32398490	chr13	32398450	32399389	ENSG00000212293	0.0527452	0.568007
chr13	32718324	32718325	chr13	32718257	32718546	ENSG00000083642	-0.0303869	0.782974
chr13	32769511	32769512	chr13	32769498	32769597	ENSG00000207325	0.00389448	0.96448
chr1	33321277	33321278	chr1	33319906	33321295	ENSG00000222112	-0.15566	0.282222
chr1	33321277	33321278	chr1	33319743	33321392	ENSG00000284154	-0.360045	0.00291502
chr13	36120254	36120255	chr13	36120002	36120601	ENSG00000133083	0.0287018	0.813972
chr13	36848378	36848379	chr13	36848224	36848543	ENSG00000133111	0.08102	0.455906
chr13	36848378	36848379	chr13	36848366	36848455	ENSG00000236711	0.119487	0.487333
chr13	37491309	37491310	chr13	37491197	37491546	ENSG00000230390	-0.148552	0.0319955
chr13	37622826	37622827	chr13	37622696	37622855	ENSG00000133107	0.000546522	0.994066
chr13	40247238	40247239	chr13	40247055	40247304	ENSG00000271429	-0.0436994	0.654774
chr13	40773381	40773382	chr13	40773295	40773454	ENSG00000102738	-0.17186	0.0433233
chr13	44799260	44799261	chr13	44799003	44799352	ENSG00000235097	-0.0295631	0.574358
chr13	45326132	45326133	chr13	45326105	45326154	ENSG00000170919	-0.621557	0.0675469
chr13	49611068	49611069	chr13	49610999	49611098	ENSG00000152213	0.377371	0.000141284
chr13	49989311	49989312	chr13	49988888	49989707	ENSG00000204977	0.0558893	0.643743
chr13	50144332	50144333	chr13	50144306	50144815	ENSG00000274270	0.0398026	0.739553
chr13	52035072	52035073	chr13	52034951	52035300	ENSG00000253797	0.111346	0.323224
chr13	52035072	52035073	chr13	52034951	52035300	ENSG00000197168	0.0123474	0.926352
chr13	53071313	53071314	chr13	53070949	53071358	ENSG00000102837	0.13403	0.0802439
chr1	36106319	36106320	chr1	36106145	36106654	ENSG00000092850	0.245642	0.00106138
chr13	69345267	69345268	chr13	69345103	69345752	ENSG00000235221	-0.12611	0.158979
chr13	71771373	71771374	chr13	71771356	71771605	ENSG00000276644	0.090547	0.189021
chr13	74421523	74421524	chr13	74420907	74421596	ENSG00000177596	-0.256141	0.042435
chr1	37473572	37473573	chr1	37473552	37473651	ENSG00000163874	0.068266	0.431203
chr1	37671156	37671157	chr1	37671108	37671157	ENSG00000134690	-0.138597	0.112295
chr1	3768390	3768391	chr1	3768245	3768454	ENSG00000266075	0.0856593	0.355877
chr13	76978136	76978137	chr13	76977900	76978199	ENSG00000102805	-0.0775788	0.907685
chr13	77002892	77002893	chr13	77002850	77002899	ENSG00000102805	-0.0201167	0.940615
chr13	78785289	78785290	chr13	78784945	78785754	ENSG00000237109	0.0694129	0.666683
chr1	37995647	37995648	chr1	37995298	37995747	ENSG00000183520	-0.166181	0.0961702
chr1	37995647	37995648	chr1	37995302	37995751	ENSG00000212541	-0.224944	0.585157
chr13	80094739	80094740	chr13	80094725	80094954	ENSG00000284196	0.133025	0.49112
chr1	3811497	3811498	chr1	3811451	3811600	ENSG00000116198	-0.137932	0.327939
chr1	38874010	38874011	chr1	38873901	38874250	ENSG00000274944	-0.0583862	0.63981
chr1	38874010	38874011	chr1	38873901	38874200	ENSG00000131233	-0.0146631	0.902335
chr13	95163281	95163282	chr13	95162999	95163298	ENSG00000125257	0.0504608	0.663329
chr13	95222702	95222703	chr13	95222449	95222828	ENSG00000125257	0.0493304	0.605507
chr1	39524254	39524255	chr1	39523650	39524299	ENSG00000182109	0.0310914	0.922973
chr1	39747206	39747207	chr1	39746523	39747652	ENSG00000198754	0.079033	0.713949
chr13	98458955	98458956	chr13	98458855	98459144	ENSG00000231194	0.187073	0.0863084
chr13	99202870	99202871	chr13	99202847	99203006	ENSG00000228889	0.0643539	0.45491
chr1	39968099	39968100	chr1	39968050	39968299	ENSG00000228477	0.0108462	0.819866
chr13	99902784	99902785	chr13	99902749	99902948	ENSG00000125246	0.153061	0.494482
chr1	40773839	40773840	chr1	40773748	40773957	ENSG00000066136	-0.0383669	0.675463
chr1	40845969	40845970	chr1	40845551	40846000	ENSG00000179862	-0.181797	0.0172957
chr14	100159565	100159566	chr14	100159547	100159796	ENSG00000168350	-0.202499	0.178924
chr14	100380654	100380655	chr14	100380548	100380657	ENSG00000140105	0.0177657	0.811498
chr14	100676553	100676554	chr14	100676500	100676749	ENSG00000196273	-0.00563247	0.950436
chr14	100706106	100706107	chr14	100704705	100706204	ENSG00000185559	0.0192498	0.720401
chr14	100839708	100839709	chr14	100839700	100839899	ENSG00000214548	0.0134906	0.920744
chr14	100839708	100839709	chr14	100839702	100839901	ENSG00000258663	0.0730011	0.653937
chr14	100839708	100839709	chr14	100839700	100839899	ENSG00000276919	0.107887	0.329987
chr14	100840110	100840111	chr14	100839900	100840199	ENSG00000214548	-0.066931	0.811323
chr14	100840110	100840111	chr14	100839902	100840201	ENSG00000258663	-0.232058	0.34135
chr14	100840110	100840111	chr14	100839899	100840198	ENSG00000258399	0.0770735	0.675111
chr14	100898928	100898929	chr14	100898605	100898994	ENSG00000254656	0.0655628	0.156089
chr14	100898928	100898929	chr14	100898920	100898999	ENSG00000275662	-0.186274	0.00163815
chr14	101073047	101073048	chr14	101072911	101073200	ENSG00000223403	0.0785237	0.171952
chr14	101073047	101073048	chr14	101072854	101073153	ENSG00000207959	0.0523967	0.522459
chr14	101073047	101073048	chr14	101072869	101073198	ENSG00000230805	-0.0315711	0.786514
chr14	102910984	102910985	chr14	102910574	102911253	ENSG00000259515	-0.60101	0.019375
chr14	103096858	103096859	chr14	103096854	103097143	ENSG00000205436	-0.117221	0.165875
chr14	103100448	103100449	chr14	103099804	103100453	ENSG00000205436	-0.0913365	0.500158
chr14	103100448	103100449	chr14	103100442	103100601	ENSG00000185215	-0.0840739	0.324155
chr14	103122045	103122046	chr14	103121902	103122151	ENSG00000185215	-0.172359	0.497826
chr14	103356425	103356426	chr14	103356304	103356453	ENSG00000259775	0.0513699	0.708483
chr14	103356425	103356426	chr14	103356299	103356448	ENSG00000272533	-0.0179884	0.877129
chr14	103541163	103541164	chr14	103541101	103541350	ENSG00000258851	-0.00377719	0.972963
chr14	103738786	103738787	chr14	103738728	103738997	ENSG00000253096	-0.296199	0.00548977
chr14	104776883	104776884	chr14	104776806	104777445	ENSG00000179627	0.00787271	0.929252
chr14	104806341	104806342	chr14	104806249	104806448	ENSG00000279140	0.0726257	0.570444
chr14	104924668	104924669	chr14	104924244	104924793	ENSG00000185567	0.0399123	0.533612
chr1	41284976	41284977	chr1	41284943	41285372	ENSG00000235358	-0.0747322	0.722067
chr1	41367417	41367418	chr1	41367402	41367651	ENSG00000204060	0.175503	0.316984
chr1	41371501	41371502	chr1	41371302	41371601	ENSG00000204060	-0.125212	0.647999
chr14	20659891	20659892	chr14	20659707	20659996	ENSG00000259171	-0.393955	0.0303918
chr14	20687111	20687112	chr14	20686997	20687346	ENSG00000259171	-0.0874671	0.694159
chr14	20687111	20687112	chr14	20687097	20687176	ENSG00000214274	0.0155059	0.849097
chr14	20690751	20690752	chr14	20690247	20690846	ENSG00000259171	0.074376	0.718836
chr14	20696086	20696087	chr14	20695587	20696556	ENSG00000259171	-0.156682	0.454911
chr14	20698124	20698125	chr14	20698007	20698146	ENSG00000259171	0.138551	0.470958
chr14	21514802	21514803	chr14	21514747	21514946	ENSG00000092203	-0.168158	0.109391
chr14	22995273	22995274	chr14	22995204	22995353	ENSG00000129474	0.0901659	0.220166
chr14	22995273	22995274	chr14	22995208	22995347	ENSG00000258457	0.0639064	0.401167
chr14	23025068	23025069	chr14	23024802	23025201	ENSG00000139880	-0.090156	0.611933
chr14	23028147	23028148	chr14	23028062	23028351	ENSG00000139880	0.069463	0.442581
chr14	23028147	23028148	chr14	23028083	23028352	ENSG00000279656	0.171093	0.101805
chr14	23107989	23107990	chr14	23107755	23108064	ENSG00000283654	0.166291	0.137574
chr14	23107989	23107990	chr14	23107945	23108054	ENSG00000092068	0.0567474	0.540556
chr14	23117837	23117838	chr14	23117765	23117994	ENSG00000179933	0.141923	0.178271
chr14	23119848	23119849	chr14	23119654	23120103	ENSG00000092067	0.187485	0.204366
chr14	23120140	23120141	chr14	23120104	23120303	ENSG00000092067	0.0740738	0.566031
chr14	23370824	23370825	chr14	23369808	23371097	ENSG00000166091	-0.397702	2.06997e-07
chr14	23392602	23392603	chr14	23391998	23392897	ENSG00000092054	-0.0400733	0.450715
chr14	23392602	23392603	chr14	23392339	23392898	ENSG00000258444	-0.0437129	0.40101
chr14	24105707	24105708	chr14	24103956	24105955	ENSG00000259371	0.177748	0.257776
chr14	24219608	24219609	chr14	24219545	24219994	ENSG00000255526	-0.00856264	0.939458
chr14	24484796	24484797	chr14	24484753	24484952	ENSG00000092009	0.21243	0.0304301
chr14	24969044	24969045	chr14	24968956	24969155	ENSG00000168952	-0.0218726	0.923634
chr14	31077587	31077588	chr14	31077406	31077605	ENSG00000100478	-0.0641048	0.80513
chr1	43363065	43363066	chr1	43363007	43363146	ENSG00000159479	0.131688	0.532413
chr1	43363065	43363066	chr1	43362953	43363152	ENSG00000229431	-0.0445302	0.808086
chr1	43363065	43363066	chr1	43362998	43363147	ENSG00000283836	-0.0666702	0.512681
chr14	35103151	35103152	chr14	35103106	35103305	ENSG00000100890	0.0882145	0.41737
chr14	35271735	35271736	chr14	35271462	35271751	ENSG00000240392	-0.0372863	0.701433
chr14	35292469	35292470	chr14	35292456	35292505	ENSG00000100890	-0.0679823	0.632682
chr14	35292469	35292470	chr14	35292453	35292502	ENSG00000100902	0.122852	0.171425
chr14	35412761	35412762	chr14	35412751	35412800	ENSG00000100906	-0.0137828	0.946631
chr1	43634413	43634414	chr1	43634187	43634446	ENSG00000142949	-0.464787	0.316218
chr14	37597370	37597371	chr14	37597047	37597406	ENSG00000258414	0.0113224	0.961145
chr14	51238072	51238073	chr14	51237702	51238251	ENSG00000139921	0.114533	0.319873
chr14	51238072	51238073	chr14	51237653	51238152	ENSG00000201820	0.179919	0.0469269
chr14	52052093	52052094	chr14	52052003	52052152	ENSG00000087303	0.100398	0.246447
chr14	53952388	53952389	chr14	53952256	53952505	ENSG00000125378	0.239809	0.0937004
chr14	54390568	54390569	chr14	54390499	54390658	ENSG00000100526	0.0179099	0.923948
chr14	54760434	54760435	chr14	54760297	54760496	ENSG00000020577	-0.0116766	0.847468
chr14	54881400	54881401	chr14	54881398	54881497	ENSG00000131979	0.0450017	0.624595
chr14	55765082	55765083	chr14	55764257	55765176	ENSG00000177350	-0.186427	0.101225
chr14	56139832	56139833	chr14	56139696	56139905	ENSG00000277763	0.738136	0.0855677
chr14	58261180	58261181	chr14	58261055	58261254	ENSG00000257621	0.00888544	0.953107
chr14	58271048	58271049	chr14	58271002	58271351	ENSG00000258682	-0.164493	0.0802834
chr1	45860202	45860203	chr1	45860144	45860253	ENSG00000232467	-0.0760876	0.537385
chr14	60509819	60509820	chr14	60509649	60509848	ENSG00000258670	0.135614	0.367836
chr14	60998402	60998403	chr14	60998114	60998443	ENSG00000139974	0.00512001	0.946938
chr14	61556546	61556547	chr14	61556403	61556702	ENSG00000250548	-0.201563	0.039048
chr14	64796873	64796874	chr14	64796753	64797152	ENSG00000070182	-0.0258396	0.561459
chr14	64816958	64816959	chr14	64816853	64817282	ENSG00000070182	-0.0706251	0.172426
chr14	65253861	65253862	chr14	65253800	65254349	ENSG00000258760	-0.0473217	0.655255
chr14	65267882	65267883	chr14	65267758	65267947	ENSG00000258613	0.259074	0.023727
chr14	69174058	69174059	chr14	69173751	69174100	ENSG00000081177	0.0219919	0.848093
chr14	70452982	70452983	chr14	70452657	70453156	ENSG00000139985	-0.0995806	0.27083
chr1	47219005	47219006	chr1	47218947	47219096	ENSG00000226252	-0.0179012	0.797288
chr14	73239461	73239462	chr14	73239401	73239500	ENSG00000258376	0.0316752	0.672478
chr14	73741643	73741644	chr14	73741602	73741801	ENSG00000156030	-0.62018	0.427081
chr14	73901628	73901629	chr14	73901604	73902193	ENSG00000258891	0.01201	0.908334
chr14	73973416	73973417	chr14	73973356	73973495	ENSG00000119723	0.146333	0.0313159
chr14	74085267	74085268	chr14	74085206	74085555	ENSG00000205659	-0.168248	0.220135
chr14	74105657	74105658	chr14	74105646	74105795	ENSG00000205659	0.023584	0.813735
chr14	74495572	74495573	chr14	74495500	74495649	ENSG00000165898	-0.108785	0.27398
chr14	74495572	74495573	chr14	74495297	74495646	ENSG00000259005	-0.093268	0.0926513
chr14	74495572	74495573	chr14	74495403	74495652	ENSG00000283944	-0.267415	0.024486
chr14	74980176	74980177	chr14	74980054	74980253	ENSG00000119630	-0.0327355	0.784162
chr14	75539214	75539215	chr14	75538745	75539424	ENSG00000156127	0.0187063	0.949361
chr14	76827177	76827178	chr14	76826802	76827201	ENSG00000100565	-0.0452257	0.554532
chr14	77005236	77005237	chr14	77005086	77005305	ENSG00000273729	-0.0346331	0.669623
chr14	77237621	77237622	chr14	77237568	77238597	ENSG00000165548	-0.32504	0.0166111
chr1	47789110	47789111	chr1	47789052	47789351	ENSG00000223814	-0.0448296	0.419476
chr1	4793628	4793629	chr1	4793502	4793731	ENSG00000196581	0.140835	0.0198313
chr14	80978777	80978778	chr14	80978549	80978798	ENSG00000165409	0.250679	0.0397536
chr14	81132568	81132569	chr14	81132553	81132802	ENSG00000258999	0.1242	0.269576
chr14	88006251	88006252	chr14	88006244	88006393	ENSG00000140030	-0.0768654	0.494741
chr14	88006251	88006252	chr14	88006247	88006346	ENSG00000258407	-0.0632417	0.571689
chr14	88006268	88006269	chr14	88006244	88006393	ENSG00000140030	-0.0768654	0.494741
chr14	88006268	88006269	chr14	88006247	88006346	ENSG00000258407	-0.0632417	0.571689
chr14	92400561	92400562	chr14	92400501	92400600	ENSG00000140090	-0.215005	0.00158748
chr14	93192005	93192006	chr14	93191946	93192055	ENSG00000012963	-0.194465	0.00659354
chr14	93277130	93277131	chr14	93276850	93277199	ENSG00000011114	-0.0102132	0.91826
chr14	93892425	93892426	chr14	93892152	93892451	ENSG00000279593	-0.153049	0.362864
chr14	93989208	93989209	chr14	93988225	93989704	ENSG00000175699	0.126345	0.186161
chr14	94329155	94329156	chr14	94328508	94329247	ENSG00000170099	0.124915	0.0922679
chr14	94385882	94385883	chr14	94385747	94386046	ENSG00000197249	0.0158895	0.860922
chr14	94541407	94541408	chr14	94541402	94542001	ENSG00000188488	-0.0952206	0.00830321
chr14	94561385	94561386	chr14	94561351	94561450	ENSG00000100665	0.0782857	0.376437
chr14	95714358	95714359	chr14	95714147	95714406	ENSG00000100721	0.249297	0.0100255
chr14	96363661	96363662	chr14	96363652	96363851	ENSG00000066739	0.0774146	0.482871
chr14	99679373	99679374	chr14	99679304	99680053	ENSG00000036530	0.0347148	0.755555
chr1	50106424	50106425	chr1	50106054	50106503	ENSG00000162374	0.123816	0.172111
chr1	51336063	51336064	chr1	51336044	51336093	ENSG00000261664	-0.0561253	0.73136
chr1	51393570	51393571	chr1	51393500	51393699	ENSG00000232027	0.0609733	0.517088
chr15	24679516	24679517	chr15	24678868	24679907	ENSG00000185823	-0.12119	0.257164
chr15	24888839	24888840	chr15	24888652	24889801	ENSG00000241061	0.0829287	0.48304
chr15	24937946	24937947	chr15	24936034	24938033	ENSG00000214265	-0.165179	0.0921616
chr15	28111713	28111714	chr15	28111550	28112039	ENSG00000128731	-0.274558	0.223359
chr15	30606129	30606130	chr15	30606048	30606207	ENSG00000260128	-0.000621855	0.996288
chr15	30923732	30923733	chr15	30923702	30923751	ENSG00000198690	0.136876	0.263722
chr15	31246339	31246340	chr15	31246249	31246498	ENSG00000259772	0.0303008	0.635378
chr15	32720301	32720302	chr15	32720056	32720405	ENSG00000166922	0.0326085	0.903668
chr15	32758222	32758223	chr15	32758104	32758453	ENSG00000166923	-0.040983	0.400852
chr15	33212866	33212867	chr15	33212802	33212901	ENSG00000215296	0.216556	0.0207501
chr15	33304875	33304876	chr15	33304657	33305306	ENSG00000259446	-0.157178	0.217443
chr15	34768262	34768263	chr15	34768032	34768301	ENSG00000159248	-0.111626	0.27819
chr15	34813456	34813457	chr15	34813456	34813755	ENSG00000159251	-0.095009	0.215026
chr15	34813456	34813457	chr15	34813354	34813503	ENSG00000250007	-0.151137	0.252169
chr15	35950260	35950261	chr15	35950167	35952166	ENSG00000259639	-0.0887431	0.578934
chr15	36054997	36054998	chr15	36054947	36055106	ENSG00000259639	-0.214667	0.0678925
chr15	37130625	37130626	chr15	37130587	37130746	ENSG00000274444	0.162157	0.141976
chr15	38219782	38219783	chr15	38219705	38219954	ENSG00000259380	0.348287	0.0768412
chr1	53909897	53909898	chr1	53909849	53909948	ENSG00000211452	0.0342423	0.562657
chr15	39746232	39746233	chr15	39746149	39746348	ENSG00000259580	-0.0958257	0.160056
chr15	40240667	40240668	chr15	40240652	40241081	ENSG00000260648	-0.105074	0.499739
chr15	40303426	40303427	chr15	40303352	40304101	ENSG00000244705	0.143055	0.345194
chr15	40303426	40303427	chr15	40303358	40303547	ENSG00000273855	0.0251386	0.86946
chr15	40407823	40407824	chr15	40407755	40407904	ENSG00000128928	-0.0280913	0.792951
chr15	40979249	40979250	chr15	40979002	40979301	ENSG00000128965	-0.242983	6.98204e-05
chr15	41482225	41482226	chr15	41482153	41482392	ENSG00000137825	0.135118	0.458129
chr15	41495774	41495775	chr15	41495753	41495902	ENSG00000137825	0.264679	0.042889
chr15	41685492	41685493	chr15	41685304	41685703	ENSG00000174197	-0.160923	0.00194732
chr15	41942834	41942835	chr15	41942417	41942856	ENSG00000259883	-0.0789621	0.449933
chr1	54208270	54208271	chr1	54208151	54208400	ENSG00000215883	-0.117027	0.152238
chr1	54263191	54263192	chr1	54262800	54263199	ENSG00000198711	0.0927952	0.288911
chr15	45426989	45426990	chr15	45426704	45427153	ENSG00000171766	0.0161886	0.831529
chr15	45692873	45692874	chr15	45692751	45692900	ENSG00000260170	-0.115092	0.391046
chr1	54634286	54634287	chr1	54633954	54634393	ENSG00000184313	-0.131591	0.0867543
chr1	54634286	54634287	chr1	54633957	54634496	ENSG00000162390	-0.0406745	0.546268
chr1	54638272	54638273	chr1	54638046	54638505	ENSG00000271723	0.114977	0.22506
chr1	54638272	54638273	chr1	54638004	54638753	ENSG00000184313	-0.00222627	0.973535
chr1	54641346	54641347	chr1	54641294	54641403	ENSG00000184313	0.0463023	0.686037
chr15	48216203	48216204	chr15	48215804	48216353	ENSG00000074803	0.0466007	0.523113
chr15	48622578	48622579	chr15	48622301	48622600	ENSG00000259705	-0.193104	0.236416
chr15	50184941	50184942	chr15	50184856	50184945	ENSG00000140284	0.0412771	0.510786
chr15	50193820	50193821	chr15	50193706	50193895	ENSG00000140284	-0.0827068	0.0665003
chr15	51060678	51060679	chr15	51060488	51060757	ENSG00000259240	0.0706714	0.432836
chr15	51325511	51325512	chr15	51325447	51325646	ENSG00000137869	0.280337	0.061779
chr15	51342289	51342290	chr15	51342100	51342349	ENSG00000270378	0.153148	0.243832
chr1	55180186	55180187	chr1	55179499	55180648	ENSG00000162402	-0.166609	0.192659
chr15	52211839	52211840	chr15	52211755	52211944	ENSG00000069966	0.0817922	0.316461
chr15	53513628	53513629	chr15	53512741	53514300	ENSG00000166415	0.0594907	0.816325
chr15	54049268	54049269	chr15	54048958	54049297	ENSG00000259619	-0.161168	0.0500461
chr15	55164312	55164313	chr15	55164206	55164395	ENSG00000137876	0.100297	0.236328
chr15	56403547	56403548	chr15	56403483	56403652	ENSG00000261823	-0.12039	0.108468
chr1	55647101	55647102	chr1	55647097	55647806	ENSG00000234810	0.192956	0.0100221
chr15	58431227	58431228	chr15	58430999	58431298	ENSG00000166035	-0.0040858	0.93647
chr15	58431280	58431281	chr15	58430999	58431298	ENSG00000166035	-0.0040858	0.93647
chr15	58432325	58432326	chr15	58431749	58432348	ENSG00000166035	0.0247301	0.806503
chr15	58882340	58882341	chr15	58882297	58882456	ENSG00000225798	0.0145675	0.873753
chr15	59046197	59046198	chr15	59046175	59046344	ENSG00000157450	0.134936	0.0616152
chr15	60080022	60080023	chr15	60079594	60080303	ENSG00000259223	-0.186312	0.0312313
chr15	60526051	60526052	chr15	60525903	60526102	ENSG00000259274	-0.0957908	0.461361
chr15	62099409	62099410	chr15	62099250	62099449	ENSG00000259466	0.00487739	0.983573
chr15	62104190	62104191	chr15	62103450	62104399	ENSG00000259466	0.0751676	0.53007
chr1	56255862	56255863	chr1	56255854	56255943	ENSG00000260971	0.0862435	0.621698
chr15	63131540	63131541	chr15	63131400	63131549	ENSG00000103642	-0.239077	0.0036056
chr15	63378609	63378610	chr15	63377796	63378795	ENSG00000259459	0.0673403	0.459018
chr15	63599762	63599763	chr15	63599643	63599802	ENSG00000197361	-0.0889587	0.251142
chr15	63945957	63945958	chr15	63945846	63946035	ENSG00000035664	-0.184961	0.568941
chr15	64660500	64660501	chr15	64660402	64660501	ENSG00000180357	-0.014485	0.927765
chr1	56472546	56472547	chr1	56472307	56472646	ENSG00000162407	0.0868453	0.192417
chr15	64908605	64908606	chr15	64908603	64908802	ENSG00000249240	-0.170996	0.0689404
chr15	66288515	66288516	chr15	66288357	66288546	ENSG00000166938	-0.268684	0.0368182
chr15	67254963	67254964	chr15	67254906	67255005	ENSG00000242634	0.0024188	0.982255
chr15	67318613	67318614	chr15	67318550	67318749	ENSG00000103599	-0.0920704	0.0808702
chr15	68426648	68426649	chr15	68426493	68426702	ENSG00000137809	0.0377254	0.365966
chr15	69390577	69390578	chr15	69389996	69390645	ENSG00000137807	0.174618	0.0423493
chr15	69390577	69390578	chr15	69390354	69390643	ENSG00000259426	0.0589985	0.274785
chr15	69390577	69390578	chr15	69389851	69390650	ENSG00000207395	0.141119	0.215149
chr15	72801650	72801651	chr15	72801549	72801958	ENSG00000159322	-0.19331	0.0221972
chr15	73931375	73931376	chr15	73931351	73931550	ENSG00000261801	-0.207398	0.00316332
chr15	73932655	73932656	chr15	73932649	73932748	ENSG00000129038	-0.00553935	0.915518
chr15	73936724	73936725	chr15	73936599	73936748	ENSG00000129038	0.088841	0.166992
chr15	73983335	73983336	chr15	73983303	73983402	ENSG00000067221	0.0183406	0.881977
chr15	74057646	74057647	chr15	74057403	74057672	ENSG00000140464	0.051264	0.55492
chr15	74573099	74573100	chr15	74572697	74573106	ENSG00000179361	0.0565025	0.550189
chr15	74595855	74595856	chr15	74595099	74595918	ENSG00000275527	-0.226492	0.0199582
chr15	74596822	74596823	chr15	74596559	74596898	ENSG00000275527	0.251636	0.00211209
chr15	74840149	74840150	chr15	74840146	74840245	ENSG00000140506	0.0458289	0.641012
chr15	75000392	75000393	chr15	75000360	75000599	ENSG00000261813	-0.0915921	0.321617
chr15	75637960	75637961	chr15	75637700	75638019	ENSG00000274515	0.133108	0.160542
chr15	76012162	76012163	chr15	76012059	76012508	ENSG00000169752	0.0860792	0.414861
chr15	76246118	76246119	chr15	76245957	76246296	ENSG00000169758	-0.0185083	0.665233
chr15	78082887	78082888	chr15	78082756	78083005	ENSG00000136425	-0.259811	0.00261711
chr15	78259585	78259586	chr15	78259505	78259744	ENSG00000140395	0.0790813	0.492137
chr15	78437910	78437911	chr15	78437901	78437950	ENSG00000136381	0.0850215	0.600282
chr15	78448346	78448347	chr15	78448301	78448350	ENSG00000136381	-0.00899865	0.90708
chr15	78453365	78453366	chr15	78453251	78453400	ENSG00000136381	0.0270948	0.709583
chr15	78458207	78458208	chr15	78458051	78458430	ENSG00000136381	0.0227726	0.810053
chr15	78472780	78472781	chr15	78472431	78473250	ENSG00000136381	0.0320965	0.715048
chr15	78472948	78472949	chr15	78472431	78473250	ENSG00000136381	0.0320965	0.715048
chr15	78486611	78486612	chr15	78486564	78486853	ENSG00000188266	-0.0106285	0.942012
chr15	78486630	78486631	chr15	78486564	78486853	ENSG00000188266	-0.0106285	0.942012
chr15	78487042	78487043	chr15	78486854	78487053	ENSG00000188266	-0.0110578	0.962307
chr15	78487168	78487169	chr15	78487104	78487203	ENSG00000188266	-0.143451	0.370355
chr15	78487459	78487460	chr15	78487204	78487703	ENSG00000188266	-0.103538	0.486909
chr15	78491341	78491342	chr15	78490954	78491403	ENSG00000188266	0.0915669	0.447704
chr15	78503762	78503763	chr15	78503654	78503953	ENSG00000188266	0.0784378	0.550419
chr15	78503940	78503941	chr15	78503654	78503953	ENSG00000188266	0.0784378	0.550419
chr15	78510244	78510245	chr15	78510151	78510350	ENSG00000136381	-0.0973635	0.272065
chr15	78510715	78510716	chr15	78510564	78511303	ENSG00000188266	-0.148298	0.248792
chr15	78515530	78515531	chr15	78515451	78515750	ENSG00000136381	-0.094876	0.222347
chr15	78520813	78520814	chr15	78520681	78521300	ENSG00000279373	0.122857	0.177478
chr15	78534606	78534607	chr15	78534564	78535043	ENSG00000188266	-0.0458769	0.696627
chr15	78535289	78535290	chr15	78535051	78535700	ENSG00000279373	-0.184668	0.039276
chr15	78536749	78536750	chr15	78536564	78536943	ENSG00000188266	-0.0553617	0.613795
chr15	78536749	78536750	chr15	78536681	78536950	ENSG00000279373	-0.272914	0.00351492
chr15	78540881	78540882	chr15	78540804	78540953	ENSG00000188266	0.192608	0.38673
chr15	78540881	78540882	chr15	78540800	78540949	ENSG00000169684	0.0685573	0.376221
chr15	78540881	78540882	chr15	78540801	78540950	ENSG00000279373	0.16849	0.265617
chr15	78552768	78552769	chr15	78552704	78552903	ENSG00000188266	-0.0813894	0.466352
chr15	78552768	78552769	chr15	78552650	78553099	ENSG00000169684	-0.198944	0.00233648
chr15	78556692	78556693	chr15	78556681	78557000	ENSG00000279373	0.197972	0.0263864
chr15	78576056	78576057	chr15	78575953	78576122	ENSG00000261762	0.104464	0.159708
chr15	78581634	78581635	chr15	78581250	78582049	ENSG00000169684	-0.0168482	0.816588
chr15	78581651	78581652	chr15	78581250	78582049	ENSG00000169684	-0.0168482	0.816588
chr15	78583281	78583282	chr15	78582123	78584122	ENSG00000261762	0.0512966	0.534002
chr15	78585039	78585040	chr15	78584353	78585402	ENSG00000261762	0.0170539	0.837513
chr15	78594605	78594606	chr15	78594520	78595849	ENSG00000169684	0.0868456	0.272921
chr15	78600319	78600320	chr15	78600102	78600351	ENSG00000080644	0.0133839	0.781325
chr15	78600319	78600320	chr15	78600123	78600352	ENSG00000261762	0.171779	0.0179455
chr15	78601997	78601998	chr15	78601550	78602519	ENSG00000169684	0.0601474	0.402808
chr15	78602417	78602418	chr15	78601550	78602519	ENSG00000169684	0.0601474	0.402808
chr15	78608305	78608306	chr15	78608123	78608402	ENSG00000261762	0.0306094	0.698715
chr15	78608308	78608309	chr15	78608123	78608402	ENSG00000261762	0.0306094	0.698715
chr15	78608359	78608360	chr15	78608123	78608402	ENSG00000261762	0.0306094	0.698715
chr15	78615064	78615065	chr15	78614802	78615101	ENSG00000080644	0.0898418	0.0783978
chr15	78615064	78615065	chr15	78614903	78615102	ENSG00000261762	0.157245	0.0492015
chr15	78622903	78622904	chr15	78622702	78623001	ENSG00000080644	0.021156	0.730735
chr15	78630296	78630297	chr15	78630052	78631091	ENSG00000080644	-0.209019	0.00159865
chr15	78634103	78634104	chr15	78634052	78634251	ENSG00000080644	0.0450853	0.395905
chr15	78634384	78634385	chr15	78634252	78634501	ENSG00000080644	0.150025	0.0191025
chr15	78636057	78636058	chr15	78636052	78637151	ENSG00000080644	0.17952	0.0136465
chr15	78642209	78642210	chr15	78642047	78642396	ENSG00000213307	0.0301458	0.774745
chr15	78655977	78655978	chr15	78655347	78656046	ENSG00000213307	-0.0941145	0.334487
chr15	78731091	78731092	chr15	78730833	78732292	ENSG00000273512	-0.00255719	0.979963
chr15	78731125	78731126	chr15	78730833	78732292	ENSG00000273512	-0.00255719	0.979963
chr15	78731388	78731389	chr15	78730833	78732292	ENSG00000273512	-0.00255719	0.979963
chr15	78731424	78731425	chr15	78730833	78732292	ENSG00000273512	-0.00255719	0.979963
chr15	78731674	78731675	chr15	78730833	78732292	ENSG00000273512	-0.00255719	0.979963
chr15	78731872	78731873	chr15	78730833	78732292	ENSG00000273512	-0.00255719	0.979963
chr15	78731926	78731927	chr15	78730833	78732292	ENSG00000273512	-0.00255719	0.979963
chr15	78732008	78732009	chr15	78730833	78732292	ENSG00000273512	-0.00255719	0.979963
chr15	78733174	78733175	chr15	78732903	78734302	ENSG00000273512	-0.0156517	0.877555
chr15	78733174	78733175	chr15	78733107	78734256	ENSG00000238166	-0.126671	0.187154
chr15	78733235	78733236	chr15	78732903	78734302	ENSG00000273512	-0.0156517	0.877555
chr15	78733235	78733236	chr15	78733107	78734256	ENSG00000238166	-0.126671	0.187154
chr15	78733251	78733252	chr15	78732903	78734302	ENSG00000273512	-0.0156517	0.877555
chr15	78733251	78733252	chr15	78733107	78734256	ENSG00000238166	-0.126671	0.187154
chr15	78733621	78733622	chr15	78732903	78734302	ENSG00000273512	-0.0156517	0.877555
chr15	78733621	78733622	chr15	78733107	78734256	ENSG00000238166	-0.126671	0.187154
chr15	78733659	78733660	chr15	78732903	78734302	ENSG00000273512	-0.0156517	0.877555
chr15	78733659	78733660	chr15	78733107	78734256	ENSG00000238166	-0.126671	0.187154
chr15	78733935	78733936	chr15	78732903	78734302	ENSG00000273512	-0.0156517	0.877555
chr15	78733935	78733936	chr15	78733107	78734256	ENSG00000238166	-0.126671	0.187154
chr15	78733936	78733937	chr15	78732903	78734302	ENSG00000273512	-0.0156517	0.877555
chr15	78733936	78733937	chr15	78733107	78734256	ENSG00000238166	-0.126671	0.187154
chr15	78733973	78733974	chr15	78732903	78734302	ENSG00000273512	-0.0156517	0.877555
chr15	78733973	78733974	chr15	78733107	78734256	ENSG00000238166	-0.126671	0.187154
chr15	78733974	78733975	chr15	78732903	78734302	ENSG00000273512	-0.0156517	0.877555
chr15	78733974	78733975	chr15	78733107	78734256	ENSG00000238166	-0.126671	0.187154
chr15	78734154	78734155	chr15	78732903	78734302	ENSG00000273512	-0.0156517	0.877555
chr15	78734154	78734155	chr15	78733107	78734256	ENSG00000238166	-0.126671	0.187154
chr15	78734187	78734188	chr15	78732903	78734302	ENSG00000273512	-0.0156517	0.877555
chr15	78734187	78734188	chr15	78733107	78734256	ENSG00000238166	-0.126671	0.187154
chr15	78734199	78734200	chr15	78732903	78734302	ENSG00000273512	-0.0156517	0.877555
chr15	78734199	78734200	chr15	78733107	78734256	ENSG00000238166	-0.126671	0.187154
chr15	78734332	78734333	chr15	78734257	78734596	ENSG00000238166	-0.121691	0.175818
chr15	78734480	78734481	chr15	78734257	78734596	ENSG00000238166	-0.121691	0.175818
chr15	78790205	78790206	chr15	78790157	78790296	ENSG00000185787	-0.012162	0.916609
chr15	78792591	78792592	chr15	78792097	78792856	ENSG00000185787	0.297867	0.0160291
chr15	78800408	78800409	chr15	78800297	78800446	ENSG00000185787	-0.0417273	0.761463
chr15	78818751	78818752	chr15	78818707	78819156	ENSG00000185787	-0.0298754	0.790711
chr15	78943104	78943105	chr15	78942808	78943597	ENSG00000103811	0.039157	0.66841
chr15	78944951	78944952	chr15	78944948	78945097	ENSG00000103811	-0.0744282	0.640461
chr15	79930230	79930231	chr15	79930095	79930254	ENSG00000278600	0.250883	0.125987
chr15	79967933	79967934	chr15	79967889	79968148	ENSG00000140379	-0.00402362	0.973508
chr15	80402580	80402581	chr15	80402493	80402602	ENSG00000259495	0.0201048	0.564137
chr15	80585216	80585217	chr15	80584960	80585249	ENSG00000172379	-0.110367	0.0974951
chr15	80585216	80585217	chr15	80585199	80585348	ENSG00000270919	-0.250015	0.021725
chr15	81295416	81295417	chr15	81295405	81295544	ENSG00000172349	0.00739063	0.874592
chr15	81299298	81299299	chr15	81299205	81299394	ENSG00000172349	0.0106607	0.82067
chr15	81299298	81299299	chr15	81299053	81299402	ENSG00000172345	0.0860232	0.292028
chr15	81715972	81715973	chr15	81715852	81716151	ENSG00000259692	0.118629	0.157172
chr15	82059859	82059860	chr15	82059848	82059997	ENSG00000183496	0.045133	0.457371
chr15	82758642	82758643	chr15	82758254	82758853	ENSG00000252690	0.00496527	0.970361
chr15	84597563	84597564	chr15	84597399	84598198	ENSG00000275120	0.0198037	0.830551
chr15	84664594	84664595	chr15	84663354	84664883	ENSG00000259654	0.189961	0.0848049
chr15	85513231	85513232	chr15	85513201	85513500	ENSG00000170776	-0.0818748	0.503669
chr15	85706491	85706492	chr15	85706109	85706748	ENSG00000259453	-0.190985	0.0808995
chr15	88852395	88852396	chr15	88852253	88852442	ENSG00000157766	-0.246829	0.473137
chr15	88852395	88852396	chr15	88852288	88852897	ENSG00000140511	-0.0958294	0.115865
chr15	88871064	88871065	chr15	88870658	88871247	ENSG00000140511	-0.0325457	0.621545
chr15	88902420	88902421	chr15	88902288	88903297	ENSG00000140511	-0.283039	0.00721362
chr15	89335895	89335896	chr15	89335798	89335907	ENSG00000140521	0.0135462	0.934933
chr15	89358801	89358802	chr15	89358748	89358847	ENSG00000140521	0.111281	0.680721
chr15	90246301	90246302	chr15	90246149	90246308	ENSG00000182768	0.100418	0.438237
chr15	90638257	90638258	chr15	90637954	90638303	ENSG00000245479	0.134481	0.159317
chr15	90883330	90883331	chr15	90883308	90883447	ENSG00000196547	-0.00770152	0.93547
chr15	90907211	90907212	chr15	90907152	90907301	ENSG00000140564	0.155489	0.196711
chr15	90962549	90962550	chr15	90962349	90962598	ENSG00000258384	-0.0182574	0.871648
chr15	90968837	90968838	chr15	90968699	90968848	ENSG00000258384	-0.0713491	0.520069
chr15	90978107	90978108	chr15	90977499	90979148	ENSG00000258384	0.0763922	0.464676
chr15	92463510	92463511	chr15	92463498	92463557	ENSG00000140557	-0.142842	0.0065278
chr15	92891736	92891737	chr15	92891707	92891856	ENSG00000272888	0.0882519	0.161257
chr1	59296796	59296797	chr1	59296653	59296802	ENSG00000270457	-0.283098	0.0355505
chr15	93021742	93021743	chr15	93021703	93022272	ENSG00000182175	0.0871639	0.070399
chr15	93223556	93223557	chr15	93223306	93223605	ENSG00000280076	-0.18499	0.0508055
chr15	96176000	96176001	chr15	96175700	96176199	ENSG00000247809	-0.203266	0.0039173
chr15	96198191	96198192	chr15	96198000	96198249	ENSG00000247809	0.0954926	0.0375224
chr15	96367910	96367911	chr15	96367894	96368053	ENSG00000259614	0.0209482	0.852999
chr15	96367910	96367911	chr15	96367897	96368006	ENSG00000259275	0.112806	0.119673
chr15	96367910	96367911	chr15	96367893	96367952	ENSG00000275322	-0.0614735	0.599405
chr15	96416625	96416626	chr15	96416506	96416845	ENSG00000259542	-0.0175554	0.887588
chr15	98332800	98332801	chr15	98332687	98333396	ENSG00000274312	0.149463	0.0170306
chr15	98651667	98651668	chr15	98651451	98651750	ENSG00000259424	0.0951491	0.567626
chr15	99731048	99731049	chr15	99730797	99731206	ENSG00000183060	0.275085	0.172957
chr15	99972953	99972954	chr15	99972805	99973214	ENSG00000254744	0.303278	0.0155481
chr1	60593587	60593588	chr1	60593506	60594295	ENSG00000226476	-0.0590881	0.655212
chr1	6089062	6089063	chr1	6088793	6089092	ENSG00000116254	0.0960028	0.0638096
chr1	60989462	60989463	chr1	60989239	60989748	ENSG00000237928	0.0566662	0.507928
chr16	1000877	1000878	chr16	1000761	1000950	ENSG00000260807	-0.13713	0.0162538
chr16	10491493	10491494	chr16	10491302	10491841	ENSG00000260468	0.0514808	0.493941
chr16	10504450	10504451	chr16	10504354	10504603	ENSG00000166669	-0.204489	0.052641
chr16	10539308	10539309	chr16	10539302	10539401	ENSG00000260468	-0.191064	0.0304971
chr16	10569770	10569771	chr16	10569709	10569948	ENSG00000260310	-0.102902	0.510218
chr16	10594409	10594410	chr16	10594399	10594448	ENSG00000260310	-0.193	0.0149286
chr16	10948337	10948338	chr16	10948248	10948497	ENSG00000275673	0.195154	0.0863398
chr16	11072831	11072832	chr16	11072756	11072955	ENSG00000274038	0.0964358	0.345709
chr16	11183501	11183502	chr16	11183177	11183596	ENSG00000263033	0.0349303	0.797775
chr16	11279444	11279445	chr16	11279405	11279644	ENSG00000185338	-0.114105	0.287762
chr16	11279463	11279464	chr16	11279405	11279644	ENSG00000185338	-0.114105	0.287762
chr16	11279548	11279549	chr16	11279405	11279644	ENSG00000185338	-0.114105	0.287762
chr16	11279940	11279941	chr16	11279905	11280144	ENSG00000185338	0.167906	0.121459
chr16	11342133	11342134	chr16	11342093	11342602	ENSG00000262703	0.246407	0.00665824
chr16	113599	113600	chr16	113551	113630	ENSG00000269482	-0.198886	0.0558592
chr16	11366623	11366624	chr16	11366603	11366702	ENSG00000262703	0.0900466	0.252711
chr16	11377557	11377558	chr16	11377499	11377598	ENSG00000262636	0.194439	0.23425
chr16	11655918	11655919	chr16	11655414	11656103	ENSG00000184602	-0.143283	0.0881364
chr16	11923062	11923063	chr16	11922849	11923198	ENSG00000277458	-0.0480757	0.589119
chr16	1247515	1247516	chr16	1247046	1247555	ENSG00000172236	0.0441178	0.597893
chr16	13951542	13951543	chr16	13951297	13951546	ENSG00000175595	0.161987	0.161995
chr16	13951542	13951543	chr16	13951397	13951676	ENSG00000262732	-0.124578	0.435971
chr16	1434454	1434455	chr16	1434044	1434543	ENSG00000103249	-0.0366003	0.797301
chr16	1434454	1434455	chr16	1434343	1434552	ENSG00000261641	-0.136394	0.349153
chr16	15036494	15036495	chr16	15036452	15036851	ENSG00000085721	-0.122912	0.27025
chr16	15036737	15036738	chr16	15036452	15036851	ENSG00000085721	-0.122912	0.27025
chr16	152050	152051	chr16	152002	152121	ENSG00000206178	0.107809	0.225896
chr16	15788110	15788111	chr16	15787902	15788171	ENSG00000133392	0.0536734	0.541929
chr16	170584	170585	chr16	170498	170747	ENSG00000268836	0.0544641	0.558115
chr16	1788835	1788836	chr16	1788753	1788852	ENSG00000099769	-0.0995461	0.275777
chr16	17957069	17957070	chr16	17956800	17957149	ENSG00000228071	0.00563874	0.953405
chr16	17957069	17957070	chr16	17956807	17957146	ENSG00000280283	0.171428	0.0509518
chr16	190281	190282	chr16	190158	190597	ENSG00000268836	0.0269024	0.770532
chr16	19337202	19337203	chr16	19336954	19337703	ENSG00000259871	0.140738	0.124012
chr16	193807	193808	chr16	193648	194097	ENSG00000268836	0.0306105	0.776277
chr16	19393323	19393324	chr16	19393296	19393495	ENSG00000103534	-0.0687149	0.661917
chr16	20353266	20353267	chr16	20353252	20353701	ENSG00000169344	-0.16143	0.00764442
chr16	20356368	20356369	chr16	20356302	20356501	ENSG00000169344	0.288068	6.32845e-05
chr16	20360266	20360267	chr16	20360252	20361001	ENSG00000169344	-0.0639746	0.243012
chr16	20381010	20381011	chr16	20380952	20381051	ENSG00000169344	0.505246	2.74289e-06
chr16	2096287	2096288	chr16	2096055	2096304	ENSG00000103197	0.192801	0.0547097
chr1	6219310	6219311	chr1	6219309	6219448	ENSG00000116251	-0.0495919	0.648275
chr16	22053074	22053075	chr16	22053048	22053297	ENSG00000185716	-0.163725	0.276177
chr16	22933272	22933273	chr16	22933247	22933506	ENSG00000122254	-0.0551432	0.66341
chr16	231300	231301	chr16	231297	231396	ENSG00000269881	0.123565	0.435694
chr16	236001	236002	chr16	235954	236103	ENSG00000206168	-0.138219	0.185446
chr16	23622705	23622706	chr16	23622651	23622840	ENSG00000261723	0.18928	0.0388626
chr16	250642	250643	chr16	250551	250750	ENSG00000076344	-0.121636	0.426199
chr1	62583922	62583923	chr1	62583897	62584006	ENSG00000132855	0.0324135	0.711169
chr16	25933223	25933224	chr16	25933026	25933405	ENSG00000182601	0.146884	0.17889
chr16	25985293	25985294	chr16	25985206	25985455	ENSG00000182601	0.101448	0.28845
chr1	62612551	62612552	chr1	62612487	62612746	ENSG00000132855	-0.0394282	0.566535
chr16	27270108	27270109	chr16	27270105	27270394	ENSG00000245888	-0.0919399	0.312186
chr16	27406324	27406325	chr16	27406252	27406401	ENSG00000103522	0.122462	0.146223
chr16	2778172	2778173	chr16	2778159	2778448	ENSG00000167978	-0.0703924	0.592425
chr16	28307119	28307120	chr16	28305885	28307244	ENSG00000246465	-0.133354	0.184424
chr16	28319648	28319649	chr16	28319519	28320448	ENSG00000188322	0.20015	0.0192259
chr16	28325561	28325562	chr16	28325519	28325848	ENSG00000188322	0.0452094	0.521215
chr16	284580	284581	chr16	284547	285496	ENSG00000269881	-0.109604	0.633934
chr16	28494339	28494340	chr16	28494149	28494398	ENSG00000184730	0.0523001	0.721616
chr16	28495107	28495108	chr16	28494859	28495198	ENSG00000184730	0.191424	0.026889
chr16	28610833	28610834	chr16	28610803	28610942	ENSG00000197165	-0.0350985	0.808799
chr16	28844406	28844407	chr16	28844396	28844555	ENSG00000261766	0.142753	0.371282
chr16	28852580	28852581	chr16	28852499	28852648	ENSG00000283845	-0.127959	0.0253918
chr16	28852580	28852581	chr16	28852556	28852645	ENSG00000261766	0.0150114	0.889755
chr16	28853150	28853151	chr16	28853046	28853165	ENSG00000261766	-0.035547	0.759077
chr16	28869881	28869882	chr16	28869800	28869999	ENSG00000252461	-0.0292606	0.780934
chr16	28869881	28869882	chr16	28869806	28870005	ENSG00000261766	-0.219305	0.0171454
chr16	28874338	28874339	chr16	28874200	28874349	ENSG00000178188	0.0630552	0.522734
chr16	28874338	28874339	chr16	28874296	28874405	ENSG00000261766	0.0917342	0.346124
chr16	28878165	28878166	chr16	28877605	28878394	ENSG00000196296	0.0761507	0.377337
chr16	2928067	2928068	chr16	2927954	2928293	ENSG00000262482	0.19526	0.0845228
chr16	2970132	2970133	chr16	2970055	2970194	ENSG00000162073	0.0994302	0.503336
chr16	2970132	2970133	chr16	2969994	2970193	ENSG00000262482	-0.10865	0.567085
chr16	2973604	2973605	chr16	2973504	2973653	ENSG00000131650	-0.0655342	0.465144
chr16	29809159	29809160	chr16	29809106	29809245	ENSG00000103495	0.0300913	0.731198
chr16	29871169	29871170	chr16	29870703	29871202	ENSG00000214725	-0.0841437	0.545501
chr16	29874126	29874127	chr16	29874053	29874302	ENSG00000214725	0.0848198	0.518452
chr16	30024485	30024486	chr16	30024349	30024508	ENSG00000149927	0.152113	0.151365
chr16	30049924	30049925	chr16	30049497	30049946	ENSG00000149926	0.0409938	0.509711
chr16	30091839	30091840	chr16	30091704	30091843	ENSG00000090238	0.174312	0.228141
chr16	30350020	30350021	chr16	30349400	30350449	ENSG00000273724	-0.0880283	0.673186
chr16	30459788	30459789	chr16	30459701	30459850	ENSG00000179918	0.0140034	0.906765
chr16	30474072	30474073	chr16	30474048	30474407	ENSG00000260487	0.0217811	0.819165
chr16	30495944	30495945	chr16	30494750	30495999	ENSG00000261346	-0.243909	0.0113003
chr16	30495944	30495945	chr16	30495798	30495947	ENSG00000260487	-0.140021	0.0723261
chr16	30537031	30537032	chr16	30536697	30537226	ENSG00000260869	0.16111	0.36425
chr16	30580789	30580790	chr16	30579907	30581226	ENSG00000260869	0.259671	0.0948313
chr16	30580789	30580790	chr16	30579900	30581249	ENSG00000239791	0.00537712	0.971254
chr16	30624338	30624339	chr16	30623976	30624345	ENSG00000260113	0.0870826	0.270963
chr16	30631546	30631547	chr16	30630696	30632255	ENSG00000260678	-0.0240406	0.81944
chr16	30631546	30631547	chr16	30630696	30631975	ENSG00000260113	-0.0473602	0.608235
chr16	3074919	3074920	chr16	3074901	3075000	ENSG00000008516	0.0310793	0.820955
chr16	3074919	3074920	chr16	3074901	3075000	ENSG00000262370	-0.0307311	0.796049
chr16	30774503	30774504	chr16	30774423	30774802	ENSG00000196118	0.495622	0.00336234
chr16	30903305	30903306	chr16	30903199	30903448	ENSG00000260852	-0.0764761	0.603109
chr16	30931304	30931305	chr16	30931299	30931448	ENSG00000260852	-0.231833	0.20349
chr16	30993491	30993492	chr16	30993457	30994146	ENSG00000099377	0.289499	0.00185023
chr16	30999862	30999863	chr16	30999657	30999956	ENSG00000099377	-0.0324961	0.771187
chr16	31036758	31036759	chr16	31036150	31036799	ENSG00000260911	0.103871	0.270552
chr16	31077026	31077027	chr16	31077002	31077051	ENSG00000167397	0.012071	0.924713
chr16	31083850	31083851	chr16	31083602	31083851	ENSG00000167395	-0.164238	0.510848
chr16	31083850	31083851	chr16	31083747	31083906	ENSG00000103507	-0.333918	0.157164
chr16	31087690	31087691	chr16	31087602	31087841	ENSG00000167397	-0.0823267	0.405197
chr16	31096368	31096369	chr16	31096202	31096451	ENSG00000167395	-0.0762504	0.605376
chr16	31118574	31118575	chr16	31118502	31118651	ENSG00000167397	0.0428027	0.725931
chr16	31118574	31118575	chr16	31118503	31118802	ENSG00000052344	-0.0821212	0.269926
chr16	31118574	31118575	chr16	31118503	31118802	ENSG00000261385	-0.0793889	0.210647
chr16	31130672	31130673	chr16	31130245	31130694	ENSG00000178226	-0.17267	0.106546
chr16	31130672	31130673	chr16	31130653	31130942	ENSG00000052344	0.0636331	0.62288
chr16	31201860	31201861	chr16	31201645	31202054	ENSG00000103490	-0.151605	0.289963
chr16	31301932	31301933	chr16	31301850	31302049	ENSG00000169896	0.0903194	0.319642
chr16	31357553	31357554	chr16	31357154	31357593	ENSG00000140678	-0.0326024	0.934152
chr16	31394415	31394416	chr16	31394312	31394551	ENSG00000156886	-0.0570556	0.458629
chr16	3348899	3348900	chr16	3348899	3349148	ENSG00000262118	-0.0285168	0.773185
chr16	3348899	3348900	chr16	3348897	3348956	ENSG00000263177	0.0751047	0.334816
chr16	3459056	3459057	chr16	3458999	3459098	ENSG00000262621	-0.248723	0.0382745
chr16	3459056	3459057	chr16	3459051	3459100	ENSG00000122390	-0.142538	0.067165
chr16	4015582	4015583	chr16	4015402	4015751	ENSG00000263159	0.244989	0.382504
chr16	4205179	4205180	chr16	4205117	4205656	ENSG00000263105	0.0495185	0.392585
chr16	4420026	4420027	chr16	4419852	4420101	ENSG00000275515	0.0790516	0.439908
chr1	6470129	6470130	chr1	6469898	6470547	ENSG00000187017	-0.0841079	0.371018
chr1	64763616	64763617	chr1	64763455	64763954	ENSG00000162437	0.149823	0.217435
chr16	48258340	48258341	chr16	48257910	48258349	ENSG00000121270	0.0631961	0.493971
chr16	48367763	48367764	chr16	48367555	48367794	ENSG00000280067	0.155831	0.0915197
chr1	64848529	64848530	chr1	64848299	64848598	ENSG00000162434	-0.0822961	0.330229
chr16	48622153	48622154	chr16	48621856	48622195	ENSG00000102921	0.0100491	0.910478
chr16	4973060	4973061	chr16	4972947	4973146	ENSG00000103184	-0.0204962	0.773653
chr16	50243303	50243304	chr16	50243137	50243306	ENSG00000121281	0.0798918	0.341221
chr16	50675812	50675813	chr16	50675801	50675900	ENSG00000260249	0.0167363	0.867984
chr16	50685192	50685193	chr16	50685100	50685299	ENSG00000167208	0.0478952	0.489456
chr16	51124799	51124800	chr16	51124055	51124974	ENSG00000103449	-0.0459508	0.498053
chr16	51149817	51149818	chr16	51149505	51150044	ENSG00000103449	0.0247507	0.865058
chr16	52552429	52552430	chr16	52551645	52552704	ENSG00000103460	0.0425233	0.478558
chr16	52565276	52565277	chr16	52565095	52565354	ENSG00000103460	0.0225373	0.767116
chr16	53308542	53308543	chr16	53308297	53308646	ENSG00000279589	-0.193973	0.0357287
chr16	53308542	53308543	chr16	53308054	53308643	ENSG00000261056	-0.0999664	0.340403
chr16	53378950	53378951	chr16	53378803	53379052	ENSG00000261804	0.013598	0.906262
chr16	53510718	53510719	chr16	53510707	53510996	ENSG00000279722	0.0765704	0.523932
chr16	53605526	53605527	chr16	53605446	53605795	ENSG00000275191	0.0326808	0.805824
chr16	54277491	54277492	chr16	54277444	54277753	ENSG00000177508	-0.00109817	0.990207
chr16	55810697	55810698	chr16	55809851	55810950	ENSG00000198848	0.0921949	0.107525
chr16	566687	566688	chr16	566352	566701	ENSG00000161992	0.110112	0.17743
chr16	56935236	56935237	chr16	56935207	56935356	ENSG00000070915	0.0690272	0.131726
chr16	56953853	56953854	chr16	56953698	56953997	ENSG00000051108	-0.292799	0.125037
chr16	56959249	56959250	chr16	56959148	56959397	ENSG00000051108	0.533426	0.0366447
chr16	56959974	56959975	chr16	56959898	56959997	ENSG00000051108	0.123255	0.601342
chr16	56959974	56959975	chr16	56959898	56960027	ENSG00000261114	-0.0787917	0.351406
chr16	56966973	56966974	chr16	56966945	56967204	ENSG00000140853	0.260625	0.160041
chr16	56967026	56967027	chr16	56966945	56967204	ENSG00000140853	0.260625	0.160041
chr16	56967363	56967364	chr16	56967308	56967797	ENSG00000051108	0.314936	0.226089
chr16	57529759	57529760	chr16	57529751	57530050	ENSG00000159618	0.089176	0.300417
chr16	58108029	58108030	chr16	58108005	58108054	ENSG00000260545	0.0150758	0.869728
chr16	58680821	58680822	chr16	58680449	58680998	ENSG00000103042	-0.0521101	0.602063
chr16	58699258	58699259	chr16	58699149	58699508	ENSG00000103042	-0.0864651	0.41482
chr16	611335	611336	chr16	611309	611348	ENSG00000127578	0.0647229	0.506816
chr16	64337259	64337260	chr16	64337198	64337607	ENSG00000261028	0.0711355	0.562777
chr16	66604342	66604343	chr16	66604098	66604447	ENSG00000140932	0.635641	0.147383
chr16	66604342	66604343	chr16	66604294	66604553	ENSG00000140931	-0.086265	0.57417
chr16	67357715	67357716	chr16	67357548	67357797	ENSG00000159708	0.037757	0.582159
chr16	67424348	67424349	chr16	67424302	67424501	ENSG00000176387	0.0893436	0.334332
chr16	67424348	67424349	chr16	67424307	67424496	ENSG00000261320	0.189597	0.261641
chr16	67542133	67542134	chr16	67541895	67542454	ENSG00000280214	0.133456	0.445135
chr16	67659894	67659895	chr16	67659802	67660151	ENSG00000102977	0.00641944	0.958155
chr16	67877614	67877615	chr16	67877495	67877654	ENSG00000262141	-0.0360808	0.741818
chr16	67894139	67894140	chr16	67894102	67894301	ENSG00000102898	-0.259919	0.250934
chr16	67937477	67937478	chr16	67937302	67937501	ENSG00000205220	0.214108	0.0107313
chr16	67937477	67937478	chr16	67937350	67937549	ENSG00000213398	0.288213	0.021308
chr16	68329278	68329279	chr16	68329101	68329300	ENSG00000259797	0.215652	0.193182
chr16	68348075	68348076	chr16	68347855	68348104	ENSG00000103056	0.00608541	0.869152
chr16	68566448	68566449	chr16	68566250	68566549	ENSG00000184939	0.433437	0.252856
chr16	68566448	68566449	chr16	68566382	68567051	ENSG00000275383	0.142062	0.109966
chr16	68569895	68569896	chr16	68569852	68570381	ENSG00000275383	0.0336289	0.757441
chr16	68569895	68569896	chr16	68569852	68570781	ENSG00000260084	0.025011	0.793762
chr16	68640885	68640886	chr16	68640698	68640947	ENSG00000260577	-0.097334	0.268979
chr16	68762843	68762844	chr16	68762795	68763004	ENSG00000039068	-0.128381	0.0407486
chr16	68796765	68796766	chr16	68795330	68797329	ENSG00000260798	0.217801	0.224123
chr16	70624299	70624300	chr16	70624255	70624694	ENSG00000157368	0.0717621	0.265227
chr16	70708633	70708634	chr16	70708607	70708856	ENSG00000279412	0.0619496	0.643066
chr16	71475893	71475894	chr16	71475507	71476146	ENSG00000167377	-0.0327287	0.832956
chr16	71611360	71611361	chr16	71611301	71611450	ENSG00000140832	0.0105853	0.875925
chr16	71611360	71611361	chr16	71611308	71611457	ENSG00000260593	0.0545052	0.512581
chr16	71630322	71630323	chr16	71630207	71630496	ENSG00000260185	0.0622345	0.441906
chr16	71657426	71657427	chr16	71657355	71657444	ENSG00000040199	0.132944	0.383826
chr16	71672005	71672006	chr16	71671945	71672204	ENSG00000040199	0.102752	0.680649
chr16	71683311	71683312	chr16	71683197	71683446	ENSG00000260185	-0.0104213	0.906333
chr16	71687018	71687019	chr16	71686955	71687144	ENSG00000040199	-0.0899657	0.61384
chr16	72016581	72016582	chr16	72016037	72016646	ENSG00000263232	-0.0211033	0.831839
chr16	72026216	72026217	chr16	72026037	72028036	ENSG00000263232	-0.0537113	0.632341
chr16	72045758	72045759	chr16	72045702	72045801	ENSG00000257017	-0.0104263	0.912312
chr16	72074194	72074195	chr16	72074154	72074223	ENSG00000261701	0.0531963	0.706204
chr1	67242007	67242008	chr1	67241907	67242096	ENSG00000162594	0.0734073	0.0368483
chr16	72812192	72812193	chr16	72812158	72812247	ENSG00000259209	-0.178412	0.0892885
chr16	72990377	72990378	chr16	72990251	72990400	ENSG00000280092	-0.189705	0.239876
chr16	72998133	72998134	chr16	72997901	72998400	ENSG00000280092	0.140317	0.177871
chr16	73017721	73017722	chr16	73017351	73017750	ENSG00000280092	-0.062905	0.545049
chr16	73036184	73036185	chr16	73036050	73036199	ENSG00000271009	0.165932	0.744257
chr16	75133681	75133682	chr16	75133648	75133857	ENSG00000261058	-0.135752	0.104018
chr16	75200974	75200975	chr16	75200896	75201005	ENSG00000168928	0.0664009	0.170321
chr16	75218429	75218430	chr16	75218246	75218495	ENSG00000168928	0.0753324	0.166714
chr16	75229763	75229764	chr16	75229406	75229845	ENSG00000168928	0.123294	0.00115952
chr16	75356418	75356419	chr16	75355948	75356697	ENSG00000153774	0.152437	0.0247962
chr16	75428157	75428158	chr16	75427684	75428503	ENSG00000261717	-0.0131151	0.897003
chr16	75428157	75428158	chr16	75427698	75428597	ENSG00000153774	0.130806	0.0589653
chr16	75439257	75439258	chr16	75439194	75439303	ENSG00000261717	0.0650372	0.50023
chr16	77295744	77295745	chr16	77295107	77295876	ENSG00000260922	0.160465	0.113588
chr16	78879490	78879491	chr16	78879351	78879850	ENSG00000280190	-0.177825	0.180612
chr16	78902011	78902012	chr16	78902001	78902250	ENSG00000260816	-0.133834	0.327716
chr16	78904692	78904693	chr16	78904651	78904700	ENSG00000280190	0.045517	0.717354
chr16	78904746	78904747	chr16	78904701	78905230	ENSG00000280190	0.068433	0.530017
chr16	79024360	79024361	chr16	79023995	79024904	ENSG00000261537	-0.096108	0.329134
chr16	79039524	79039525	chr16	79039196	79039955	ENSG00000280274	0.000597386	0.995091
chr16	79218427	79218428	chr16	79218401	79218450	ENSG00000261722	-0.30756	0.000783017
chr16	79612092	79612093	chr16	79611109	79612098	ENSG00000275040	0.0222695	0.80339
chr16	79715379	79715380	chr16	79715358	79715447	ENSG00000260876	-1.07724	0.141584
chr16	80805081	80805082	chr16	80805045	80805354	ENSG00000260896	0.0935705	0.488272
chr16	81036403	81036404	chr16	81036297	81036406	ENSG00000166454	0.0343022	0.816964
chr16	81090670	81090671	chr16	81090598	81090697	ENSG00000140905	0.172872	0.0653764
chr16	81455768	81455769	chr16	81455502	81456101	ENSG00000279021	0.0489073	0.643828
chr16	81741193	81741194	chr16	81740848	81741247	ENSG00000261218	0.0303261	0.766752
chr16	81927353	81927354	chr16	81927347	81928096	ENSG00000197943	-0.139084	0.0431061
chr16	82039249	82039250	chr16	82039044	82039253	ENSG00000086696	-0.187605	0.117864
chr16	82424128	82424129	chr16	82423828	82424307	ENSG00000259873	-0.0500885	0.768062
chr16	82445019	82445020	chr16	82444498	82445447	ENSG00000259873	-0.00821201	0.960924
chr16	83950150	83950151	chr16	83950146	83950345	ENSG00000260932	0.0811539	0.445108
chr16	84170772	84170773	chr16	84170287	84170856	ENSG00000154099	-0.11239	0.381302
chr16	84175474	84175475	chr16	84175398	84175507	ENSG00000140955	0.192184	0.36708
chr16	84175474	84175475	chr16	84175398	84175507	ENSG00000250685	-0.156931	0.237071
chr16	84180078	84180079	chr16	84179948	84180137	ENSG00000140955	-0.143071	0.422996
chr16	84180630	84180631	chr16	84180598	84180757	ENSG00000140955	-0.0158054	0.92411
chr16	84238246	84238247	chr16	84238197	84238346	ENSG00000168418	-0.0567384	0.715504
chr16	84240799	84240800	chr16	84240600	84240849	ENSG00000260858	0.0721394	0.352555
chr16	85903372	85903373	chr16	85903153	85903602	ENSG00000140968	0.00268525	0.9682
chr16	85910833	85910834	chr16	85910803	85911152	ENSG00000140968	-0.113462	0.0564937
chr16	85960878	85960879	chr16	85960750	85960999	ENSG00000269667	0.0998361	0.343892
chr16	85961830	85961831	chr16	85961700	85961849	ENSG00000269667	0.124509	0.23585
chr16	85985910	85985911	chr16	85985900	85985999	ENSG00000269667	0.094991	0.569329
chr16	87078024	87078025	chr16	87077704	87078203	ENSG00000232190	-0.111149	0.0940769
chr16	88212127	88212128	chr16	88212056	88212305	ENSG00000261816	-0.227906	0.00838898
chr16	88228507	88228508	chr16	88228495	88228644	ENSG00000261273	0.128071	0.382349
chr16	88295322	88295323	chr16	88295095	88295604	ENSG00000261273	0.0521583	0.566765
chr16	88509031	88509032	chr16	88508657	88509096	ENSG00000179588	-0.192271	0.258577
chr16	88707485	88707486	chr16	88706896	88707495	ENSG00000278341	0.0721452	0.471071
chr16	88707485	88707486	chr16	88707048	88707497	ENSG00000260630	0.062294	0.421971
chr16	88707485	88707486	chr16	88706900	88707499	ENSG00000224888	0.0225121	0.840715
chr16	88714277	88714278	chr16	88714058	88714407	ENSG00000284585	0.0478709	0.63733
chr16	88732112	88732113	chr16	88732003	88732252	ENSG00000103335	-0.612066	0.216166
chr16	88774054	88774055	chr16	88774043	88774102	ENSG00000103335	0.448441	0.193018
chr16	88778524	88778525	chr16	88778353	88778602	ENSG00000167513	0.0705586	0.512353
chr16	88785260	88785261	chr16	88785153	88785302	ENSG00000103335	-1.12812	0.073693
chr16	88792238	88792239	chr16	88791999	88792338	ENSG00000198931	0.328703	0.0564759
chr16	88792238	88792239	chr16	88792213	88792392	ENSG00000167513	0.111464	0.380663
chr16	88792238	88792239	chr16	88792203	88792342	ENSG00000103335	-0.838821	0.0962511
chr16	88843292	88843293	chr16	88843204	88843303	ENSG00000141012	-0.073866	0.419903
chr16	88976453	88976454	chr16	88976349	88976524	ENSG00000205018	0.176551	0.0915826
chr16	89295870	89295871	chr16	89295704	89296003	ENSG00000268218	0.112641	0.265627
chr16	89558819	89558820	chr16	89558797	89559096	ENSG00000197912	0.097299	0.316528
chr16	89641688	89641689	chr16	89641502	89641751	ENSG00000167523	0.198388	0.0928247
chr16	89668423	89668424	chr16	89668350	89668499	ENSG00000260259	0.165442	0.072749
chr16	89668423	89668424	chr16	89668352	89668501	ENSG00000275734	0.168356	0.100178
chr16	89675088	89675089	chr16	89674307	89675736	ENSG00000185324	-0.0684203	0.423969
chr16	89706016	89706017	chr16	89706002	89706051	ENSG00000275734	-0.118299	0.174677
chr16	89820841	89820842	chr16	89820449	89820898	ENSG00000204991	-0.139046	0.622409
chr16	89961218	89961219	chr16	89961101	89961350	ENSG00000177946	-0.215072	0.0315128
chr16	9062124	9062125	chr16	9062104	9062253	ENSG00000261392	-0.0244163	0.749503
chr16	98445	98446	chr16	98301	99150	ENSG00000269482	0.0487667	0.625775
chr1	70455490	70455491	chr1	70455348	70455647	ENSG00000116761	0.0777858	0.54898
chr17	10670842	10670843	chr17	10670304	10670943	ENSG00000263388	-0.0151592	0.876179
chr17	13885338	13885339	chr17	13885301	13885450	ENSG00000265494	0.0348285	0.771167
chr17	16497441	16497442	chr17	16496952	16497821	ENSG00000175061	0.394104	0.00024371
chr17	16619608	16619609	chr17	16619548	16619847	ENSG00000235554	0.106793	0.241184
chr17	1671048	1671049	chr17	1671005	1671144	ENSG00000167705	0.0555431	0.677464
chr17	16913229	16913230	chr17	16912816	16913905	ENSG00000240505	-0.00705152	0.943944
chr17	16913342	16913343	chr17	16912816	16913905	ENSG00000240505	-0.00705152	0.943944
chr17	16941853	16941854	chr17	16941746	16941855	ENSG00000240505	-0.608138	0.0337313
chr17	1715069	1715070	chr17	1714953	1715102	ENSG00000283824	0.172096	0.54886
chr17	1715069	1715070	chr17	1714953	1715102	ENSG00000186594	0.12606	0.50265
chr17	17164868	17164869	chr17	17164645	17165154	ENSG00000133030	0.279879	0.0261533
chr17	17164868	17164869	chr17	17164453	17165082	ENSG00000206859	0.0377032	0.690025
chr17	17164868	17164869	chr17	17164604	17165193	ENSG00000278864	0.0431023	0.75393
chr17	1730810	1730811	chr17	1730703	1731042	ENSG00000167716	-0.096003	0.648496
chr17	17494964	17494965	chr17	17494946	17495455	ENSG00000141026	-1.27937	0.150755
chr17	17516885	17516886	chr17	17516647	17516946	ENSG00000108551	-0.317016	0.00410301
chr17	17690139	17690140	chr17	17689996	17690295	ENSG00000273948	0.0792135	0.425221
chr17	17807956	17807957	chr17	17807899	17808098	ENSG00000072310	-0.44156	0.143484
chr17	17858933	17858934	chr17	17858707	17858946	ENSG00000197815	-0.140262	0.1327
chr17	18309300	18309301	chr17	18308650	18309349	ENSG00000176994	0.030018	0.800599
chr17	19338052	19338053	chr17	19338004	19338193	ENSG00000108641	-0.0254097	0.856084
chr17	19519412	19519413	chr17	19519353	19519552	ENSG00000228331	-0.0988964	0.32102
chr17	19535008	19535009	chr17	19534645	19535194	ENSG00000142494	0.131662	0.0478133
chr17	19535008	19535009	chr17	19534651	19535150	ENSG00000266079	-0.0308454	0.778164
chr17	19537225	19537226	chr17	19537145	19537394	ENSG00000142494	0.0142321	0.870525
chr17	2094150	2094151	chr17	2094051	2094600	ENSG00000262810	0.0301283	0.862145
chr17	21020764	21020765	chr17	21020653	21021002	ENSG00000124422	-0.286157	0.0948801
chr17	21380911	21380912	chr17	21380897	21381196	ENSG00000184185	-0.0711732	0.55226
chr17	2214651	2214652	chr17	2214602	2214761	ENSG00000265777	0.111403	0.331647
chr17	2660973	2660974	chr17	2660500	2661599	ENSG00000007168	0.188799	0.0154302
chr17	2660973	2660974	chr17	2660505	2661644	ENSG00000272770	0.299648	0.00287673
chr17	27240054	27240055	chr17	27239999	27240248	ENSG00000265246	0.0912091	0.35223
chr17	27821141	27821142	chr17	27821006	27821355	ENSG00000266202	0.185237	0.0410627
chr17	27879388	27879389	chr17	27879345	27879404	ENSG00000266527	0.675049	0.148511
chr17	28274107	28274108	chr17	28273643	28274202	ENSG00000266306	0.163757	0.168931
chr17	28367840	28367841	chr17	28367097	28367896	ENSG00000258924	0.027944	0.882142
chr17	28392769	28392770	chr17	28392750	28392949	ENSG00000265254	0.292096	0.00493713
chr17	28779795	28779796	chr17	28779654	28779843	ENSG00000243053	-0.211072	0.0429592
chr17	29348208	29348209	chr17	29348099	29348248	ENSG00000266111	0.0137462	0.943183
chr17	29590753	29590754	chr17	29590649	29590768	ENSG00000198720	0.0772442	0.53717
chr17	29611406	29611407	chr17	29610899	29611548	ENSG00000198720	0.121029	0.356886
chr17	29614868	29614869	chr17	29614627	29614996	ENSG00000263370	0.0405907	0.817243
chr17	29634544	29634545	chr17	29634459	29634598	ENSG00000198720	-0.0625794	0.677985
chr17	29738560	29738561	chr17	29738243	29738592	ENSG00000263657	-0.0347728	0.830603
chr17	30158744	30158745	chr17	30158652	30159061	ENSG00000266987	0.119555	0.166859
chr17	30560116	30560117	chr17	30559894	30560603	ENSG00000214719	0.123577	0.0735982
chr17	30709407	30709408	chr17	30709152	30709501	ENSG00000279337	0.0901927	0.295514
chr17	30709407	30709408	chr17	30709404	30709503	ENSG00000241631	-0.309255	0.112572
chr17	30710321	30710322	chr17	30710094	30710393	ENSG00000241631	0.291858	0.119938
chr17	30884649	30884650	chr17	30884606	30884705	ENSG00000172171	0.150652	0.142599
chr17	30903503	30903504	chr17	30903496	30903655	ENSG00000172171	-0.175915	0.0642288
chr17	30998606	30998607	chr17	30998497	30998646	ENSG00000266865	0.0782077	0.407261
chr17	31006498	31006499	chr17	31006344	31006553	ENSG00000264148	0.0235432	0.833716
chr17	31009727	31009728	chr17	31009704	31009843	ENSG00000264148	-0.148375	0.424798
chr17	32016263	32016264	chr17	32015999	32016598	ENSG00000264497	0.100593	0.315595
chr17	32136866	32136867	chr17	32136851	32137050	ENSG00000280033	-0.146886	0.307189
chr17	32365377	32365378	chr17	32365351	32365430	ENSG00000265794	-0.0822346	0.472382
chr17	34997363	34997364	chr17	34997350	34997399	ENSG00000273687	0.193624	0.143184
chr17	35024500	35024501	chr17	35024300	35024549	ENSG00000273687	0.158254	0.0650533
chr17	35508568	35508569	chr17	35508400	35508689	ENSG00000267074	-0.0322041	0.519079
chr17	35537752	35537753	chr17	35537649	35537798	ENSG00000205045	0.0551812	0.611668
chr17	35537752	35537753	chr17	35537656	35537765	ENSG00000255987	0.153366	0.172342
chr17	35548243	35548244	chr17	35547449	35548298	ENSG00000267321	-0.238456	0.197174
chr17	35558885	35558886	chr17	35558645	35559104	ENSG00000267359	0.213214	0.027761
chr17	35559745	35559746	chr17	35559699	35559808	ENSG00000205045	-0.11833	0.0502829
chr17	35559745	35559746	chr17	35559695	35559804	ENSG00000267359	-0.0250228	0.835616
chr17	35563064	35563065	chr17	35562949	35563108	ENSG00000267321	0.00339939	0.977661
chr17	35565049	35565050	chr17	35565046	35565695	ENSG00000006125	0.290612	0.160179
chr17	35572828	35572829	chr17	35572546	35572855	ENSG00000006125	0.0163286	0.907751
chr17	35572828	35572829	chr17	35572805	35572904	ENSG00000267359	-0.0417847	0.667193
chr17	35738884	35738885	chr17	35738791	35739700	ENSG00000270647	-0.0845746	0.203913
chr17	35738884	35738885	chr17	35738606	35739045	ENSG00000006125	0.266864	0.0898566
chr17	35761637	35761638	chr17	35761549	35761698	ENSG00000270885	-0.204681	0.0270832
chr17	35930309	35930310	chr17	35930306	35930505	ENSG00000278023	0.381861	0.000507488
chr17	35976735	35976736	chr17	35976400	35976999	ENSG00000275718	0.20818	0.00121794
chr17	36000884	36000885	chr17	36000800	36000999	ENSG00000275718	0.0902456	0.490185
chr17	36000884	36000885	chr17	36000796	36001045	ENSG00000274736	-0.00810942	0.970567
chr17	36000884	36000885	chr17	36000796	36000955	ENSG00000275688	-0.0477563	0.715187
chr17	36000884	36000885	chr17	36000849	36000998	ENSG00000275944	-0.0797501	0.689338
chr17	36013244	36013245	chr17	36013056	36014655	ENSG00000275431	0.0563018	0.440697
chr17	36031260	36031261	chr17	36031259	36031398	ENSG00000275944	0.1049	0.378329
chr17	36131293	36131294	chr17	36131200	36131499	ENSG00000276014	0.0969159	0.309223
chr17	36463349	36463350	chr17	36463099	36463498	ENSG00000273611	0.122135	0.231354
chr17	36483820	36483821	chr17	36483599	36484198	ENSG00000274164	0.285918	0.00219912
chr17	36913639	36913640	chr17	36912555	36913784	ENSG00000273706	-0.121483	0.0114532
chr17	36916999	36917000	chr17	36916105	36917194	ENSG00000273706	-0.0986321	0.0334021
chr17	37027128	37027129	chr17	37027002	37027151	ENSG00000278638	0.0934604	0.583876
chr17	37027128	37027129	chr17	37027008	37027207	ENSG00000277579	0.289759	0.0114471
chr17	37490447	37490448	chr17	37490407	37490456	ENSG00000275066	-0.0258351	0.826097
chr17	37490447	37490448	chr17	37490401	37490450	ENSG00000276023	0.206646	0.00660743
chr17	3761681	3761682	chr17	3761628	3761947	ENSG00000083457	-0.0751121	0.448519
chr17	37718512	37718513	chr17	37718402	37718551	ENSG00000275410	-0.0648841	0.48384
chr17	37739849	37739850	chr17	37739432	37739951	ENSG00000275410	-0.0369042	0.616532
chr17	37831513	37831514	chr17	37831305	37831854	ENSG00000276715	-0.32086	0.190808
chr17	38697587	38697588	chr17	38697352	38697701	ENSG00000275023	0.139708	0.0552601
chr17	38730575	38730576	chr17	38730499	38730848	ENSG00000274607	-0.167592	0.354087
chr17	38730575	38730576	chr17	38730503	38730602	ENSG00000279119	0.125457	0.090747
chr17	39175092	39175093	chr17	39175046	39175155	ENSG00000067191	-0.0707433	0.299139
chr17	39175092	39175093	chr17	39175043	39175152	ENSG00000161381	-0.0677982	0.543759
chr17	39475671	39475672	chr17	39475505	39476286	ENSG00000125686	-0.035848	0.701686
chr17	39676451	39676452	chr17	39676294	39676453	ENSG00000141736	0.361435	0.0143959
chr17	39676451	39676452	chr17	39676447	39676506	ENSG00000173991	0.0387237	0.671198
chr17	39720582	39720583	chr17	39720447	39720606	ENSG00000141738	0.036778	0.565899
chr17	39720582	39720583	chr17	39720445	39720604	ENSG00000265178	0.114147	0.359001
chr17	39764941	39764942	chr17	39764927	39766926	ENSG00000141738	0.0994748	0.0430163
chr17	39766006	39766007	chr17	39764927	39766926	ENSG00000141738	0.0994748	0.0430163
chr17	39863888	39863889	chr17	39863599	39863948	ENSG00000226117	0.0898672	0.405236
chr17	39905943	39905944	chr17	39905902	39906001	ENSG00000264968	-0.22303	0.0356885
chr17	39905964	39905965	chr17	39905902	39906001	ENSG00000264968	-0.22303	0.0356885
chr17	39913696	39913697	chr17	39913252	39913701	ENSG00000264968	0.094757	0.348082
chr17	40007314	40007315	chr17	40007147	40007406	ENSG00000008838	0.0695899	0.395066
chr17	40009750	40009751	chr17	40009601	40009900	ENSG00000108342	0.288613	0.00308925
chr17	40009750	40009751	chr17	40009606	40010045	ENSG00000265799	0.174798	0.0595968
chr17	40018602	40018603	chr17	40018551	40018650	ENSG00000108342	0.180583	0.133109
chr17	40018602	40018603	chr17	40018556	40018645	ENSG00000265799	-0.207446	0.0613989
chr17	40082758	40082759	chr17	40082700	40083249	ENSG00000126351	-0.0253396	0.7327
chr17	40442920	40442921	chr17	40442696	40442950	ENSG00000131747	-0.128136	0.498721
chr17	40492951	40492952	chr17	40492854	40493043	ENSG00000279806	-0.0524221	0.608069
chr17	40618898	40618899	chr17	40618802	40618901	ENSG00000073584	-0.017791	0.83634
chr17	40797075	40797076	chr17	40796897	40797116	ENSG00000186395	-0.122911	0.345712
chr17	40797075	40797076	chr17	40796808	40797097	ENSG00000171446	-0.0773549	0.453588
chr17	40800750	40800751	chr17	40800198	40800797	ENSG00000171446	0.0284394	0.795397
chr17	40882989	40882990	chr17	40882941	40883050	ENSG00000171431	0.103494	0.1725
chr17	41741012	41741013	chr17	41740457	41741126	ENSG00000239542	0.0183813	0.867878
chr17	41849398	41849399	chr17	41849055	41849494	ENSG00000178502	0.291488	0.00817665
chr17	41849398	41849399	chr17	41849251	41849550	ENSG00000141698	-0.0667117	0.713795
chr17	41921971	41921972	chr17	41921908	41922247	ENSG00000131473	-0.392547	0.194605
chr17	42136994	42136995	chr17	42136944	42137153	ENSG00000108771	-0.00553725	0.953091
chr17	42137346	42137347	chr17	42137301	42137600	ENSG00000260325	0.131363	0.153617
chr17	42262844	42262845	chr17	42262697	42262906	ENSG00000267758	-0.20416	0.0635122
chr17	42262844	42262845	chr17	42262747	42262896	ENSG00000236194	-0.130924	0.116368
chr17	42329511	42329512	chr17	42329394	42329543	ENSG00000168610	0.00282714	0.972226
chr17	42333221	42333222	chr17	42333147	42333296	ENSG00000126561	0.079519	0.246863
chr17	42347515	42347516	chr17	42347504	42347553	ENSG00000168610	0.221669	0.042578
chr17	42546140	42546141	chr17	42546004	42546203	ENSG00000033627	-0.331707	0.000270886
chr17	42691962	42691963	chr17	42691797	42692096	ENSG00000267765	-0.0483809	0.598831
chr17	42807276	42807277	chr17	42807198	42807677	ENSG00000126562	0.0543515	0.465215
chr17	44058781	44058782	chr17	44058545	44058804	ENSG00000161654	-0.0920608	0.834596
chr17	44164561	44164562	chr17	44164446	44164645	ENSG00000125319	-0.0878282	0.439504
chr17	44201473	44201474	chr17	44201447	44202896	ENSG00000161664	0.0627941	0.502156
chr17	44911720	44911721	chr17	44911452	44911751	ENSG00000167131	-0.0419757	0.761674
chr17	44911720	44911721	chr17	44911602	44911801	ENSG00000214447	0.178611	0.145358
chr17	44981703	44981704	chr17	44981693	44981852	ENSG00000131094	0.0146778	0.817323
chr1	74512186	74512187	chr1	74511608	74512547	ENSG00000162621	0.134751	0.0274706
chr17	45135596	45135597	chr17	45135502	45135601	ENSG00000186834	-0.476454	0.000387924
chr17	45138914	45138915	chr17	45138802	45139041	ENSG00000186834	0.0687086	0.408713
chr1	74525718	74525719	chr1	74525248	74526657	ENSG00000162621	-0.116415	0.041759
chr1	74525960	74525961	chr1	74525248	74526657	ENSG00000162621	-0.116415	0.041759
chr1	74527634	74527635	chr1	74527608	74528247	ENSG00000162621	-0.047966	0.39836
chr17	45816350	45816351	chr17	45815750	45817099	ENSG00000120088	-0.174153	0.0696855
chr17	45854959	45854960	chr17	45854850	45855279	ENSG00000120088	0.0078313	0.934344
chr17	45888439	45888440	chr17	45886783	45888782	ENSG00000279685	-0.274187	0.000729989
chr17	46175102	46175103	chr17	46175096	46175355	ENSG00000120071	-0.00288078	0.964187
chr17	4618178	4618179	chr17	4617849	4618198	ENSG00000188176	-0.117243	0.0732199
chr17	46274021	46274022	chr17	46273733	46274392	ENSG00000176681	-0.168475	0.165096
chr17	46274021	46274022	chr17	46273801	46274400	ENSG00000262539	0.0188156	0.813904
chr17	46277538	46277539	chr17	46277153	46277602	ENSG00000176681	0.00973252	0.942116
chr17	46277538	46277539	chr17	46277151	46277600	ENSG00000262539	0.0439323	0.618716
chr17	46286843	46286844	chr17	46286793	46286902	ENSG00000176681	0.13475	0.204123
chr17	46556164	46556165	chr17	46555704	46556533	ENSG00000265315	0.0911256	0.387315
chr17	46770948	46770949	chr17	46770749	46770998	ENSG00000073969	0.0148531	0.911101
chr17	4721671	4721672	chr17	4721595	4721704	ENSG00000141497	0.256281	0.222041
chr17	4721671	4721672	chr17	4721596	4721705	ENSG00000161921	0.140087	0.249787
chr17	47245759	47245760	chr17	47245446	47246005	ENSG00000198336	0.0664247	0.137061
chr17	47273752	47273753	chr17	47273306	47273895	ENSG00000276790	-0.00369586	0.975355
chr17	4764689	4764690	chr17	4764405	4764694	ENSG00000182853	-0.0165182	0.828566
chr17	47655239	47655240	chr17	47655096	47655255	ENSG00000108424	0.00618114	0.959788
chr17	47655239	47655240	chr17	47655100	47655249	ENSG00000263766	0.0767326	0.543619
chr17	47717340	47717341	chr17	47717081	47717450	ENSG00000198933	0.0878984	0.277143
chr17	4779740	4779741	chr17	4779599	4779748	ENSG00000182327	0.0616825	0.263505
chr17	4809322	4809323	chr17	4809207	4809506	ENSG00000280254	-0.148878	0.133621
chr17	48567315	48567316	chr17	48567247	48567456	ENSG00000120075	0.00688324	0.951742
chr17	48567315	48567316	chr17	48567252	48567451	ENSG00000239552	-0.109919	0.444931
chr17	48661521	48661522	chr17	48660923	48661652	ENSG00000272763	-0.341015	0.000108258
chr17	48661521	48661522	chr17	48660453	48661652	ENSG00000244649	-0.183996	0.0499225
chr17	48711311	48711312	chr17	48711303	48711652	ENSG00000159184	-0.0324438	0.816412
chr17	48722113	48722114	chr17	48722043	48722442	ENSG00000244649	0.127955	0.295744
chr17	48917608	48917609	chr17	48917369	48918698	ENSG00000159202	0.0190846	0.868897
chr17	48970506	48970507	chr17	48970504	48970553	ENSG00000159224	-0.0657773	0.618681
chr17	49014058	49014059	chr17	49013752	49014101	ENSG00000251550	0.144419	0.32475
chr17	4926265	4926266	chr17	4926130	4926499	ENSG00000108528	0.0942148	0.257269
chr17	4933900	4933901	chr17	4933800	4934049	ENSG00000108528	-0.0961151	0.283636
chr17	49359387	49359388	chr17	49359256	49359395	ENSG00000198740	0.0687212	0.616479
chr17	49363104	49363105	chr17	49362996	49363155	ENSG00000198740	0.0620314	0.740159
chr17	49368389	49368390	chr17	49368245	49368454	ENSG00000248714	-0.211213	0.036148
chr17	49412740	49412741	chr17	49411859	49413148	ENSG00000229944	-0.140292	0.194297
chr17	4965849	4965850	chr17	4965805	4966094	ENSG00000262429	0.0389414	0.677739
chr17	4970920	4970921	chr17	4970746	4971105	ENSG00000262678	0.00745034	0.943963
chr17	49741459	49741460	chr17	49741404	49741603	ENSG00000250751	0.464885	0.33873
chr17	4998687	4998688	chr17	4998354	4998903	ENSG00000227495	-0.292238	0.004164
chr17	50160933	50160934	chr17	50160849	50160998	ENSG00000108821	0.0411795	0.661191
chr17	50614721	50614722	chr17	50614097	50615046	ENSG00000108846	0.0983721	0.318293
chr17	50614721	50614722	chr17	50614068	50615047	ENSG00000006283	0.0163142	0.783874
chr17	50839972	50839973	chr17	50838950	50840349	ENSG00000243521	-0.00801537	0.928708
chr17	519811	519812	chr17	519800	519949	ENSG00000263300	0.0980707	0.255656
chr17	5489769	5489770	chr17	5489040	5490149	ENSG00000282980	-0.128291	0.505471
chr17	55271811	55271812	chr17	55271004	55271993	ENSG00000263096	-0.449777	0.0530548
chr17	58211748	58211749	chr17	58211552	58211901	ENSG00000278627	-0.0408188	0.59752
chr17	58211816	58211817	chr17	58211552	58211901	ENSG00000278627	-0.0408188	0.59752
chr17	58213965	58213966	chr17	58213957	58214046	ENSG00000121053	0.0159071	0.903724
chr17	58313062	58313063	chr17	58312998	58313107	ENSG00000005379	-0.0346297	0.633686
chr17	58331728	58331729	chr17	58331604	58331753	ENSG00000265206	-0.0436533	0.720644
chr17	58506844	58506845	chr17	58506749	58506848	ENSG00000108389	0.0701401	0.406748
chr17	58507147	58507148	chr17	58507097	58507166	ENSG00000176160	-0.133467	0.623172
chr17	58770584	58770585	chr17	58770453	58770902	ENSG00000276601	-0.188596	0.0683498
chr1	75917612	75917613	chr1	75917402	75917881	ENSG00000057468	0.0597533	0.721512
chr17	59425467	59425468	chr17	59425348	59425487	ENSG00000266002	0.357558	0.0154665
chr17	59744069	59744070	chr17	59743842	59744191	ENSG00000062716	0.0852292	0.515835
chr17	59826941	59826942	chr17	59826902	59827001	ENSG00000062716	0.00439798	0.988727
chr17	61371584	61371585	chr17	61371296	61371655	ENSG00000267280	-0.00701227	0.931511
chr17	61372744	61372745	chr17	61372706	61372845	ENSG00000267280	-0.0335696	0.579465
chr17	61379228	61379229	chr17	61379096	61379355	ENSG00000267280	-0.0206732	0.893654
chr17	61388336	61388337	chr17	61386956	61388345	ENSG00000267280	0.0893505	0.260113
chr17	61394696	61394697	chr17	61394406	61394895	ENSG00000121068	0.0860611	0.189252
chr17	61394696	61394697	chr17	61394596	61395155	ENSG00000267280	0.1218	0.21179
chr17	61408032	61408033	chr17	61407346	61408055	ENSG00000267280	-0.280237	0.0828126
chr17	61419288	61419289	chr17	61418896	61419645	ENSG00000121068	0.0563148	0.173592
chr17	61419288	61419289	chr17	61418956	61419645	ENSG00000267280	-0.00139212	0.982561
chr17	61419916	61419917	chr17	61419846	61420095	ENSG00000121068	-0.233553	0.00254985
chr17	61455992	61455993	chr17	61455804	61456403	ENSG00000121075	-0.071692	0.554267
chr17	62007797	62007798	chr17	62007500	62007849	ENSG00000279133	-0.0217591	0.837336
chr17	62310560	62310561	chr17	62310494	62310883	ENSG00000242123	-0.0654183	0.560638
chr17	62923972	62923973	chr17	62923690	62924049	ENSG00000283538	-0.130588	0.122461
chr17	63399156	63399157	chr17	63398805	63399294	ENSG00000271749	-0.170778	0.174733
chr17	63399156	63399157	chr17	63398801	63399300	ENSG00000263644	-0.270184	0.0153836
chr17	63576864	63576865	chr17	63576602	63576901	ENSG00000136463	0.0850535	0.445008
chr17	63869747	63869748	chr17	63869552	63869891	ENSG00000213218	-0.110121	0.291064
chr17	63887455	63887456	chr17	63887452	63887701	ENSG00000213218	-0.0302769	0.760967
chr17	64307290	64307291	chr17	64307155	64307304	ENSG00000261371	0.346996	0.0184786
chr17	6440807	6440808	chr17	6440495	6440904	ENSG00000129195	0.0469497	0.695448
chr17	6570508	6570509	chr17	6570404	6570703	ENSG00000091622	-0.118759	0.334765
chr17	6655238	6655239	chr17	6655205	6655404	ENSG00000108590	-0.294325	0.0255957
chr1	76682734	76682735	chr1	76682599	76682788	ENSG00000226415	0.151258	0.486313
chr17	67718094	67718095	chr17	67718053	67718202	ENSG00000130935	0.200251	0.22438
chr17	67718094	67718095	chr17	67718009	67718198	ENSG00000200394	0.122276	0.457477
chr17	67966423	67966424	chr17	67966401	67966550	ENSG00000186665	0.0440855	0.571937
chr17	69085137	69085138	chr17	69085048	69085207	ENSG00000154258	-0.0980376	0.300768
chr17	69085137	69085138	chr17	69085099	69085198	ENSG00000267361	-0.0710657	0.337817
chr17	6979124	6979125	chr17	6979065	6979354	ENSG00000108839	0.114576	0.18067
chr17	7003252	7003253	chr17	7003144	7003353	ENSG00000267047	0.00666939	0.939893
chr17	70263305	70263306	chr17	70262994	70263593	ENSG00000267170	0.135659	0.144398
chr17	7037074	7037075	chr17	7037005	7037094	ENSG00000161939	0.204883	0.0133618
chr17	7041768	7041769	chr17	7041700	7041899	ENSG00000174326	0.223213	0.00896969
chr17	7042164	7042165	chr17	7042045	7042344	ENSG00000174327	-0.253119	0.0113399
chr17	7042164	7042165	chr17	7041900	7042349	ENSG00000174326	-0.0687976	0.493131
chr17	7042164	7042165	chr17	7042044	7042343	ENSG00000267047	-0.0435429	0.730663
chr17	7239532	7239533	chr17	7239499	7239548	ENSG00000262302	-0.237524	0.0686838
chr17	7281162	7281163	chr17	7281147	7281306	ENSG00000181856	0.0254602	0.810972
chr17	7281743	7281744	chr17	7281706	7281955	ENSG00000170291	-0.133497	0.446671
chr17	7298013	7298014	chr17	7297007	7298666	ENSG00000181856	-0.181909	0.0305334
chr17	73338334	73338335	chr17	73338304	73338403	ENSG00000069188	-0.00718594	0.948271
chr17	74272069	74272070	chr17	74271997	74272106	ENSG00000171595	-0.136478	0.498127
chr17	7459769	7459770	chr17	7459557	7460096	ENSG00000262624	-0.0830677	0.667439
chr17	74714657	74714658	chr17	74714598	74714847	ENSG00000172794	0.237245	0.000993776
chr17	74758785	74758786	chr17	74758753	74758902	ENSG00000284186	0.0881997	0.30928
chr17	74766507	74766508	chr17	74766319	74766598	ENSG00000266036	0.0536055	0.311825
chr17	75070887	75070888	chr17	75070106	75070955	ENSG00000232724	-0.139121	0.0410943
chr17	75373341	75373342	chr17	75373296	75373445	ENSG00000177885	0.186049	0.657338
chr17	75517104	75517105	chr17	75516748	75517247	ENSG00000284595	0.06834	0.641887
chr17	7559238	7559239	chr17	7558997	7559396	ENSG00000277957	0.189069	0.245894
chr17	7559652	7559653	chr17	7559557	7560286	ENSG00000277957	-0.266146	0.116452
chr17	75805073	75805074	chr17	75804845	75805294	ENSG00000266980	0.0791214	0.445658
chr17	7581464	7581465	chr17	7581397	7581656	ENSG00000277957	0.354993	0.00563352
chr17	7581494	7581495	chr17	7581397	7581656	ENSG00000277957	0.354993	0.00563352
[truncated: 2,589 more rows]
